# Supplementary material for: TMEM176B Promotes EMT via FGFR/JNK Signalling in Development and Tumourigenesis of Lung Adenocarcinoma
Source: Cancers (Basel). 2024 Jul 3;16(13):2447. doi: 10.3390/cancers16132447 (PMC11240709; doi:10.3390/cancers16132447)
Supplement: Supplementary file 1 [file cancers-16-02447-s001.zip]

Archive with 5 entries (5 files):
- Fig S1.tif
- Table S1 patients' detail.xlsx
- Table S2 antiboby.pdf
- Table S3 proteins interacted with T176B.xlsx
- WB.pdf
