# Supplementary material for: TMEM176B Promotes EMT via FGFR/JNK Signalling in Development and Tumourigenesis of Lung Adenocarcinoma
Source: Cancers (Basel). 2024 Jul 3;16(13):2447. doi: 10.3390/cancers16132447 (PMC11240709; doi:10.3390/cancers16132447)
Supplement: Supplementary file 1 [file cancers-16-02447-s001.zip › Table S1 patients' detail.xlsx]

## Sheet: 工作表1
Clinical/pathological features	Sample no.
Tissue sample - paired
Adjacent normal	90
Tumour	90
Stage
1	9
2	55
3	26
Clinical outcome
Disease-free	32
Died of lung adenocarcinoma	58
