# Supplementary material for: TMEM176B Promotes EMT via FGFR/JNK Signalling in Development and Tumourigenesis of Lung Adenocarcinoma
Source: Cancers (Basel). 2024 Jul 3;16(13):2447. doi: 10.3390/cancers16132447 (PMC11240709; doi:10.3390/cancers16132447)
Supplement: Supplementary file 1 [file cancers-16-02447-s001.zip › Table S3 proteins interacted with T176B.xlsx]

## Sheet: Summary
Header line description of workshhet "Proteins"
Accession	蛋白编号	Protein accession number of database used for search.
Protein names	蛋白名称	Names of proteins this peptide is associated with.
Gene names	基因名称	Indicates the name of the gene that code for the protein sequence.
MW [kDa]	蛋白分子量（kDa）	Protein molecular weight.
Protein score	蛋白打分值	Score for protein matching degree (the higher score, the better matching).
Sequence coverage (%)	序列覆盖率（%）	Percent of identified peptide sequence covering in protein sequence.
Unique Peptides	特异性肽段数目	Number of unique peptides which spectrums hit.
Peptides	肽段数目	Number of peptides which spectrums hit.
PSMs	二级谱图数目	Number of peptide-spectrum matches.
Abundances	丰度	Displays the abundances of the samples before scaling and normalization.
Header line description of workshhet "Peptides"
Sequence	肽段序列	Identified peptide amino acid sequence.
Modifications	修饰类型	The modification composition of the peptide isoform group.
Accession	蛋白编号	Protein accession number of database used for search.
PSMs	二级谱图数目	Number of peptide-spectrum matches.
Missed Cleavages	漏切位点数	Number of missed enzymatic cleavages.
Theo. MH+ [Da]	分子量	The theoretical MH+ mass of the modified peptide in Daltons.
Abundances	丰度	Displays the abundances of the samples before scaling and normalization.
Charge	电荷数	Carried charge of peptide.
DeltaM [ppm]	质量误差（ppm）	Deviation of the measured mass from the theoretical mass of the peptide, in ppm.
RT [min]	保留时间	The uncalibrated retention time in minutes in the elution profile of the precursor ion.
Ions Score	肽段打分值	The score for the observed MS/MS match between the experimental data and the database sequence.

## Sheet: Proteins交集合并
				PC9_2						PC9_1						A549_2						A549_1
Accession	Protein names	Gene names	MW [kDa]	Protein score	Sequence coverage (%)	Unique Peptides	Peptides	PSMs	Abundances	Protein score	Sequence coverage (%)	Unique Peptides	Peptides	PSMs	Abundances	Protein score	Sequence coverage (%)	Unique Peptides	Peptides	PSMs	Abundances	Protein score	Sequence coverage (%)	Unique Peptides	Peptides	PSMs	Abundances
P63261	Actin, cytoplasmic 2	ACTG1	41.8	1811	63	10	19	40	1010000000	2199	69	1	21	49	6420000	1508	65	9	20	39	898000000	2238	73	1	23	50	6490000
P10809	60 kDa heat shock protein, mitochondrial	HSPD1	61	701	29	13	13	14	107000000	770	31	13	13	15	232000000	1197	47	20	20	25	243000000	1816	49	25	25	35	661000000
Q9P2E9	Ribosome-binding protein 1	RRBP1	152.4	90	2	2	2	2	0	368	7	9	9	9	53700000	417	9	12	12	12	11600000	1542	32	36	36	37	195000000
P21333	Filamin-A	FLNA	280.6	1671	18	30	35	39	77800000	1467	20	33	39	41	215000000	743	10	19	21	21	26600000	1476	20	33	37	40	147000000
P06576	ATP synthase subunit beta, mitochondrial	ATP5F1B	56.5	685	39	14	14	15	92700000	896	47	15	15	22	347000000	943	43	17	17	24	164000000	1408	55	20	20	33	521000000
P14618	Pyruvate kinase PKM	PKM	57.9	873	36	17	17	21	108000000	684	32	13	13	16	129000000	1344	52	26	26	32	225000000	1347	52	24	24	30	380000000
P25705	ATP synthase subunit alpha, mitochondrial	ATP5F1A	59.7	910	27	12	12	16	83200000	993	35	16	16	19	376000000	1243	43	19	19	24	148000000	1322	42	18	18	24	441000000
P06748	Nucleophosmin	NPM1	32.6	489	28	6	6	9	67400000	1145	31	8	8	21	718000000	707	31	7	7	13	113000000	1298	33	8	8	21	807000000
P11021	Endoplasmic reticulum chaperone BiP	HSPA5	72.3	1059	32	19	21	26	96300000	1459	38	22	24	32	568000000	949	37	20	22	23	118000000	1295	37	19	21	27	178000000
P11142	Heat shock cognate 71 kDa protein	HSPA8	70.9	1526	45	22	24	33	234000000	1303	35	18	20	28	207000000	1342	38	17	22	30	138000000	1272	40	18	23	30	376000000
P19338	Nucleolin	NCL	76.6	497	15	11	11	12	81600000	426	11	8	8	9	203000000	981	25	18	18	21	154000000	1167	29	21	21	24	367000000
P07437	Tubulin beta chain	TUBB	49.6	907	58	4	18	23	129000000	1113	60	3	19	27	226000000	595	38	2	13	16	57200000	1141	56	3	16	26	229000000
P07355	Annexin A2	ANXA2	38.6	678	39	14	14	16	185000000	727	40	11	11	15	271000000	962	60	19	19	25	163000000	1068	52	17	17	24	393000000
P09651	Heterogeneous nuclear ribonucleoprotein A1	HNRNPA1	38.7	614	38	9	12	15	83800000	811	36	10	12	20	180000000	679	42	10	13	17	137000000	1066	47	15	17	27	387000000
P38646	Stress-70 protein, mitochondrial	HSPA9	73.6	793	30	15	15	16	37500000	913	36	18	18	18	133000000	748	33	17	18	19	90500000	1034	36	21	22	24	212000000
P36578	60S ribosomal protein L4	RPL4	47.7	587	34	13	13	16	83300000	754	37	14	14	20	422000000	362	28	11	11	11	54500000	1011	44	17	17	24	855000000
P04406	Glyceraldehyde-3-phosphate dehydrogenase	GAPDH	36	557	29	8	8	12	103000000	267	16	3	3	6	90100000	648	48	11	11	15	138000000	1007	62	14	14	24	424000000
P06733	Alpha-enolase	ENO1	47.1	608	21	6	7	12	127000000	428	26	4	8	10	178000000	580	25	8	10	12	91200000	960	47	16	16	19	249000000
P07900	Heat shock protein HSP 90-alpha	HSP90AA1	84.6	989	28	10	20	24	50400000	879	23	7	15	20	38200000	947	27	8	17	24	132000000	952	24	8	15	22	72900000
Q00839	Heterogeneous nuclear ribonucleoprotein U	HNRNPU	90.5	455	12	9	9	12	23500000	868	16	12	12	19	127000000	585	20	13	14	15	59200000	936	24	16	16	23	167000000
P22626	Heterogeneous nuclear ribonucleoproteins A2/B1	HNRNPA2B1	37.4	580	43	11	12	15	65400000	593	42	12	13	16	182000000	678	45	13	14	19	140000000	923	49	15	16	24	266000000
P68371	Tubulin beta-4B chain	TUBB4B	49.8	673	41	2	14	17	2560000	913	43	1	15	22	4710000	536	29	1	11	14	0	920	49	1	15	22	19800000
P52272	Heterogeneous nuclear ribonucleoprotein M	HNRNPM	77.5	204	9	6	6	6	18300000	758	26	16	16	19	113000000	426	20	11	11	11	35500000	891	35	23	23	24	179000000
P29401	Transketolase	TKT	67.8	48	2	1	1	1	0	35	2	1	1	1	1840000	890	45	20	20	22	135000000	891	40	17	17	23	220000000
P31943	Heterogeneous nuclear ribonucleoprotein H	HNRNPH1	49.2	542	23	6	8	12	49000000	728	34	5	11	14	133000000	679	36	10	13	16	90900000	890	37	5	13	19	278000000
P61978	Heterogeneous nuclear ribonucleoprotein K	HNRNPK	50.9	529	40	12	12	16	58700000	512	28	10	10	11	122000000	637	40	16	16	20	82000000	868	47	16	16	24	373000000
O43707	Alpha-actinin-4	ACTN4	104.8	705	22	6	17	17	5110000	691	24	8	18	18	17100000	623	20	16	16	17	36400000	848	28	14	23	23	117000000
P02545	Prelamin-A/C	LMNA	74.1	1384	40	27	27	31	246000000	1565	39	28	28	38	898000000	752	31	16	17	19	69500000	840	34	18	20	22	208000000
P51991	Heterogeneous nuclear ribonucleoprotein A3	HNRNPA3	39.6	446	24	6	8	10	32900000	865	29	9	10	17	142000000	364	21	5	7	9	9990000	820	34	11	12	19	120000000
Q9BQG0	Myb-binding protein 1A	MYBBP1A	148.8	39	0	1	1	1	2230000	40	0	1	1	1	17000000	126	4	5	5	5	3090000	799	16	19	19	20	108000000
P14625	Endoplasmin	HSP90B1	92.4	753	20	14	15	19	51600000	763	21	15	16	18	138000000	651	23	18	18	20	124000000	795	26	18	19	22	212000000
P17844	Probable ATP-dependent RNA helicase DDX5	DDX5	69.1	550	31	10	16	17	61200000	585	30	12	16	16	140000000	650	30	14	19	19	63300000	776	40	17	22	25	327000000
Q15149	Plectin	PLEC	531.5	116	1	3	3	3	4480000	759	5	22	22	22	55000000	575	5	19	19	19	25600000	757	6	26	26	27	53300000
P52597	Heterogeneous nuclear ribonucleoprotein F	HNRNPF	45.6	339	20	3	5	7	1120000	497	32	6	9	13	42000000	367	21	3	6	9	2380000	725	27	5	8	16	59300000
P08238	Heat shock protein HSP 90-beta	HSP90AB1	83.2	1153	36	13	24	27	269000000	1180	35	15	24	28	339000000	642	25	7	16	18	28900000	722	29	10	18	20	239000000
Q00610	Clathrin heavy chain 1	CLTC	191.5	481	10	15	15	15	18900000	432	8	12	12	12	40200000	555	9	14	14	14	27400000	705	13	18	18	18	59300000
P61247	40S ribosomal protein S3a	RPS3A	29.9	336	29	8	8	12	69200000	533	42	11	11	16	231000000	223	24	6	6	6	23500000	703	55	15	15	21	361000000
P49411	Elongation factor Tu, mitochondrial	TUFM	49.8	35	2	1	1	1	0	198	9	5	5	5	8880000	430	30	12	12	13	44500000	701	31	13	13	16	117000000
P07237	Protein disulfide-isomerase	P4HB	57.1	499	29	14	14	15	63300000	681	28	13	13	16	229000000	615	32	16	16	18	68200000	674	35	17	17	21	171000000
P35232	Prohibitin 1	PHB1	29.8	160	19	5	5	5	7850000	383	50	10	10	10	51700000	347	42	10	10	10	42400000	671	64	12	12	14	129000000
Q02878	60S ribosomal protein L6	RPL6	32.7	242	21	9	9	9	57100000	243	20	9	9	10	122000000	220	18	5	5	6	12000000	657	40	14	14	19	288000000
P62701	40S ribosomal protein S4, X isoform	RPS4X	29.6	322	37	9	9	11	66900000	576	44	12	12	16	312000000	242	33	10	10	10	49600000	647	50	14	14	19	463000000
P68104	Elongation factor 1-alpha 1	EEF1A1	50.1	757	30	11	11	18	437000000	639	29	10	10	16	370000000	527	28	10	10	14	177000000	643	44	8	12	19	328000000
O00571	ATP-dependent RNA helicase DDX3X	DDX3X	73.2	368	15	7	8	9	16300000	360	16	7	8	8	33000000	114	7	4	4	4	5200000	631	26	14	15	18	74500000
P40926	Malate dehydrogenase, mitochondrial	MDH2	35.5	361	30	8	8	8	33000000	421	35	9	9	10	105000000	635	50	13	13	15	132000000	611	49	13	13	16	262000000
P04083	Annexin A1	ANXA1	38.7	259	15	5	5	5	19600000	167	10	3	3	3	20400000	589	36	9	9	11	55200000	609	39	10	10	11	117000000
Q92841	Probable ATP-dependent RNA helicase DDX17	DDX17	80.2	299	12	2	8	9	1240000	239	11	3	7	7	3470000	247	9	1	6	6	301000	607	27	11	16	18	86600000
P45880	Voltage-dependent anion-selective channel protein 2	VDAC2	31.5	155	15	3	3	3	3190000	402	25	5	5	6	30900000	409	35	7	7	7	20400000	575	46	9	9	10	59700000
Q99623	Prohibitin-2	PHB2	33.3	184	15	4	4	4	10100000	329	31	8	8	8	52800000	325	32	9	9	10	42000000	537	43	11	11	12	135000000
P13639	Elongation factor 2	EEF2	95.3	677	24	17	17	19	65800000	592	20	14	14	16	95200000	423	16	13	13	13	41400000	535	22	15	15	17	95300000
P62424	60S ribosomal protein L7a	RPL7A	30	165	18	4	4	4	30900000	381	33	9	9	10	183000000	240	23	6	6	6	24900000	516	41	14	14	16	314000000
P55072	Transitional endoplasmic reticulum ATPase	VCP	89.3	296	11	8	8	8	12900000	282	10	7	7	7	23800000	249	9	7	7	7	8560000	511	17	11	11	13	33200000
P60174	Triosephosphate isomerase	TPI1	26.7	257	31	6	6	7	25200000	211	19	4	4	5	30600000	421	39	7	7	11	22400000	510	57	9	9	12	62600000
P21796	Voltage-dependent anion-selective channel protein 1	VDAC1	30.8	259	33	6	6	6	17500000	464	33	6	6	7	50800000	521	48	9	9	9	38900000	509	47	8	8	8	50200000
P30101	Protein disulfide-isomerase A3	PDIA3	56.7	337	16	8	8	9	33200000	301	15	7	7	8	71700000	467	31	12	12	12	32400000	502	30	12	12	13	68500000
P43243	Matrin-3	MATR3	94.6	172	7	5	5	5	3390000	255	13	8	8	8	30100000	232	10	8	8	9	16000000	492	26	17	17	19	206000000
P15880	40S ribosomal protein S2	RPS2	31.3	415	31	8	8	10	47900000	438	31	8	8	11	155000000	146	18	5	5	5	30900000	487	33	8	8	12	219000000
P23246	Splicing factor, proline- and glutamine-rich	SFPQ	76.1	254	8	4	4	5	10700000	342	11	7	7	9	45000000	370	13	8	8	9	17800000	486	13	7	8	10	69400000
P04843	Dolichyl-diphosphooligosaccharide--protein glycosyltransferase subunit 1	RPN1	68.5	170	8	5	5	5	8810000	245	15	8	8	8	40400000	285	13	7	7	7	10600000	470	29	14	14	14	50200000
P08670	Vimentin	VIM	53.6	502	25	11	12	14	39200000	836	33	16	16	21	209000000	324	18	7	9	9	14100000	470	30	12	14	14	88200000
P63244	Receptor of activated protein C kinase 1	RACK1	35.1	433	32	9	9	9	25100000	208	21	5	5	5	24100000	127	12	4	4	4	7180000	459	32	7	7	9	38000000
P04075	Fructose-bisphosphate aldolase A	ALDOA	39.4	308	24	7	8	8	42800000	415	28	8	9	10	118000000	464	31	10	10	12	54400000	445	35	10	10	13	61500000
Q9NR30	Nucleolar RNA helicase 2	DDX21	87.3	95	6	4	4	4	4240000	325	15	10	10	10	102000000	157	9	6	6	6	16000000	444	24	14	15	16	104000000
P63010	AP-2 complex subunit beta	AP2B1	104.5	197	8	6	6	6	3990000	411	12	10	10	12	31300000	160	6	4	4	4	3120000	442	15	11	11	12	20600000
P63104	14-3-3 protein zeta/delta	YWHAZ	27.7	609	43	6	11	15	84400000	391	29	3	6	7	49900000	364	32	4	7	8	5990000	436	43	6	9	10	40600000
Q12906	Interleukin enhancer-binding factor 3	ILF3	95.3	45	1	1	1	1	335000	116	5	4	4	4	8770000	188	5	4	4	6	8030000	427	14	9	10	13	66900000
P18124	60S ribosomal protein L7	RPL7	29.2	90	9	2	2	2	4620000	242	32	9	9	9	69400000	129	13	3	3	3	11400000	426	41	11	11	14	212000000
O76094	Signal recognition particle subunit SRP72	SRP72	74.6	28	1	1	1	1	0	171	7	4	4	4	9490000	39	1	1	1	1	529000	425	23	12	12	12	21300000
P00338	L-lactate dehydrogenase A chain	LDHA	36.7	135	11	4	4	4	57000000	147	8	3	3	3	38100000	489	36	10	12	14	154000000	419	34	9	11	12	226000000
P18085	ADP-ribosylation factor 4	ARF4	20.5	199	20	1	3	4	4060000	141	21	3	3	4	14800000	94	11	1	2	2	784000	416	44	3	7	10	32900000
P23528	Cofilin-1	CFL1	18.5	279	31	7	7	8	33000000	244	34	6	6	6	45300000	187	39	5	5	5	16600000	414	54	9	9	9	48000000
P62258	14-3-3 protein epsilon	YWHAE	29.2	406	39	6	9	11	16700000	303	23	3	5	7	15800000	266	28	4	7	8	40600000	414	39	6	9	11	142000000
P62241	40S ribosomal protein S8	RPS8	24.2	243	26	4	4	4	13900000	412	38	7	7	9	97800000	316	37	6	6	6	17700000	408	38	7	7	9	116000000
P27635	60S ribosomal protein L10	RPL10	24.6	179	18	4	4	6	23900000	247	25	6	6	8	129000000	101	16	4	4	5	16400000	404	43	8	8	13	238000000
P62917	60S ribosomal protein L8	RPL8	28	232	16	4	4	5	39800000	255	20	6	6	7	170000000	152	13	3	3	4	23300000	402	34	10	10	11	252000000
P62753	40S ribosomal protein S6	RPS6	28.7	158	6	1	1	2	2140000	269	18	4	4	5	65600000	237	14	3	3	4	6160000	401	34	9	9	11	211000000
P14866	Heterogeneous nuclear ribonucleoprotein L	HNRNPL	64.1	177	8	5	5	5	10700000	194	12	5	5	5	26900000	373	26	11	11	11	27800000	400	28	11	11	13	71600000
O60506	Heterogeneous nuclear ribonucleoprotein Q	SYNCRIP	69.6	131	9	5	5	5	5600000	111	8	2	4	4	19900000	156	11	2	6	7	12900000	398	20	7	10	11	22700000
P62906	60S ribosomal protein L10a	RPL10A	24.8	415	39	9	9	13	52000000	454	42	10	10	15	282000000	131	21	4	4	5	15700000	391	39	9	9	13	233000000
P08865	40S ribosomal protein SA	RPSA	32.8	474	37	8	8	9	23700000	197	16	4	4	4	39800000	200	17	4	4	4	10100000	390	35	8	8	9	63400000
P27824	Calnexin	CANX	67.5	66	3	2	2	2	3190000	106	8	5	5	5	19900000	264	17	9	9	10	43200000	379	19	11	11	12	66800000
P12235	ADP/ATP translocase 1	SLC25A4	33	267	28	3	8	9	14000000	380	31	3	9	12	50100000	250	25	1	7	8	1660000	376	34	2	8	11	11500000
P26641	Elongation factor 1-gamma	EEF1G	50.1	241	11	6	6	8	12500000	235	11	5	5	6	17100000	180	13	6	6	6	12300000	374	24	10	10	12	68000000
O75390	Citrate synthase, mitochondrial	CS	51.7	287	11	4	4	5	14500000	216	10	4	4	4	29900000	391	18	8	8	9	52800000	363	19	8	8	9	69200000
P30050	60S ribosomal protein L12	RPL12	17.8	295	38	5	5	6	32300000	288	33	4	4	5	46600000	176	24	3	3	3	12900000	363	50	6	6	8	78100000
P08758	Annexin A5	ANXA5	35.9	136	12	4	4	4	20800000	137	8	2	2	2	6710000	168	10	3	3	3	3710000	359	22	6	6	6	22200000
Q99798	Aconitate hydratase, mitochondrial	ACO2	85.4	176	8	5	5	5	5370000	442	16	11	11	12	51500000	111	6	3	3	3	2900000	359	16	9	9	9	27300000
Q07065	Cytoskeleton-associated protein 4	CKAP4	66	186	6	4	4	4	5670000	192	8	4	4	4	17900000	334	20	10	10	10	9350000	357	22	11	11	11	25400000
P06744	Glucose-6-phosphate isomerase	GPI	63.1	131	8	3	3	3	2980000	147	7	3	3	3	5890000	399	22	11	11	12	42000000	356	22	10	10	11	77400000
Q07955	Serine/arginine-rich splicing factor 1	SRSF1	27.7	175	29	6	6	6	11100000	193	25	5	5	5	25200000	188	24	6	6	6	13100000	355	44	12	13	13	121000000
Q12905	Interleukin enhancer-binding factor 2	ILF2	43	73	4	1	1	1	1820000	243	16	5	5	5	20300000	194	12	4	4	4	14800000	350	24	7	7	9	70100000
P31930	Cytochrome b-c1 complex subunit 1, mitochondrial	UQCRC1	52.6	34	2	1	1	1	801000	43	4	1	1	1	3440000	212	10	5	5	5	10900000	350	18	7	7	8	35600000
O60701	UDP-glucose 6-dehydrogenase	UGDH	55	28	1	1	1	1	1100000	52	2	1	1	1	1730000	350	25	9	9	9	24600000	344	25	9	9	9	51400000
Q12931	Heat shock protein 75 kDa, mitochondrial	TRAP1	80.1	112	3	2	2	2	29900000	138	5	3	3	3	38700000	231	9	8	8	8	37000000	342	13	10	10	10	83500000
P29692	Elongation factor 1-delta	EEF1D	31.1	45	5	1	1	1	2950000	48	5	1	1	1	6430000	67	4	1	1	1	3840000	340	30	7	7	8	112000000
Q13263	Transcription intermediary factor 1-beta	TRIM28	88.5	118	4	3	3	3	3280000	303	9	7	7	7	28000000	259	10	6	6	6	8820000	338	13	9	9	9	28700000
Q86V81	THO complex subunit 4	ALYREF	26.9	31	3	1	1	1	1260000	203	19	3	3	3	10100000	42	8	1	1	1	0	338	34	7	7	8	38700000
P83731	60S ribosomal protein L24	RPL24	17.8	283	25	4	4	5	24700000	333	36	7	7	8	108000000	86	17	3	3	3	10700000	332	38	8	8	11	245000000
O14979	Heterogeneous nuclear ribonucleoprotein D-like	HNRNPDL	46.4	146	8	1	3	4	7320000	185	8	1	3	4	54100000	126	6	1	3	4	5900000	330	17	4	6	8	109000000
P26373	60S ribosomal protein L13	RPL13	24.2	157	16	4	4	4	35500000	189	21	5	5	6	121000000	114	14	3	3	3	22100000	330	32	7	7	8	226000000
P05141	ADP/ATP translocase 2	SLC25A5	32.8	283	32	4	9	10	105000000	446	37	4	10	13	341000000	397	36	4	11	13	248000000	330	30	3	9	11	387000000
P16615	Sarcoplasmic/endoplasmic reticulum calcium ATPase 2	ATP2A2	114.7	62	3	2	2	2	0	43	1	1	1	1	2240000	334	10	9	9	9	7320000	328	11	9	9	9	23600000
Q96PK6	RNA-binding protein 14	RBM14	69.4	67	4	2	2	2	1140000	374	15	7	7	7	16300000	132	6	4	4	4	1730000	324	13	7	7	7	12500000
P62136	Serine/threonine-protein phosphatase PP1-alpha catalytic subunit	PPP1CA	37.5	79	7	2	2	2	1820000	239	18	1	6	6	10900000	49	3	1	1	1	770000	322	25	1	8	9	24800000
P23284	Peptidyl-prolyl cis-trans isomerase B	PPIB	23.7	71	6	1	1	1	3960000	121	13	2	2	2	15100000	258	30	7	7	8	34400000	315	34	8	8	10	107000000
P48047	ATP synthase subunit O, mitochondrial	ATP5PO	23.3	54	7	1	1	1	2940000	164	12	2	2	3	34000000	124	16	3	3	4	13200000	312	33	5	5	6	66800000
P18621	60S ribosomal protein L17	RPL17	21.4	168	32	5	5	5	23300000	308	37	7	7	8	100000000	121	18	3	3	3	10700000	309	32	6	6	10	192000000
P46781	40S ribosomal protein S9	RPS9	22.6	301	38	8	8	8	61200000	339	43	10	10	11	237000000	118	14	4	4	4	19300000	308	53	12	12	14	349000000
P50454	Serpin H1	SERPINH1	46.4	489	22	7	7	13	58600000	521	22	8	8	14	177000000	140	8	3	3	3	5650000	307	22	7	7	7	51100000
O75369	Filamin-B	FLNB	278	599	6	9	14	14	12600000	417	6	7	12	13	13700000	126	2	2	4	4	563000	299	4	6	10	10	8840000
P62280	40S ribosomal protein S11	RPS11	18.4	186	34	5	5	6	30200000	286	41	6	6	8	68000000	69	11	2	2	2	8460000	294	50	8	8	11	172000000
P26599	Polypyrimidine tract-binding protein 1	PTBP1	59.6	255	9	3	3	4	3420000	229	6	2	2	3	12500000	314	14	5	5	6	20700000	293	18	6	6	7	36300000
P62750	60S ribosomal protein L23a	RPL23A	17.7	143	21	3	3	3	14100000	324	44	7	7	7	93300000	94	12	2	2	2	6050000	288	31	5	5	7	155000000
Q8NC51	Plasminogen activator inhibitor 1 RNA-binding protein	SERBP1	44.9	180	13	4	4	4	5050000	74	8	2	2	2	3790000	107	6	2	2	2	944000	287	20	6	6	7	12700000
Q08211	ATP-dependent RNA helicase A	DHX9	140.9	151	4	4	4	5	6770000	186	6	6	6	6	16200000	398	11	13	13	14	34500000	287	9	10	10	11	36400000
P32969	60S ribosomal protein L9	RPL9P9	21.9	86	18	3	3	3	6900000	120	17	4	4	4	48100000	41	5	1	1	1	5600000	285	36	6	6	8	49800000
P39019	40S ribosomal protein S19	RPS19	16.1	219	37	6	6	6	37400000	200	30	5	5	6	85700000	125	20	4	4	4	14700000	282	38	7	7	8	120000000
P50914	60S ribosomal protein L14	RPL14	23.4	94	8	2	2	2	8040000	119	13	3	3	3	36800000	127	15	3	3	3	14500000	281	27	6	6	8	211000000
P62847	40S ribosomal protein S24	RPS24	15.4	186	40	5	5	6	12900000	246	35	4	4	6	68800000	69	9	1	1	1	2210000	280	40	6	6	7	66600000
Q15084	Protein disulfide-isomerase A6	PDIA6	48.1	194	9	3	3	3	8100000	108	6	2	2	2	14600000	228	13	4	4	4	13300000	280	21	6	6	6	38100000
P61604	10 kDa heat shock protein, mitochondrial	HSPE1	10.9	180	22	2	2	3	25400000	147	22	2	2	3	70100000	241	42	4	4	5	52900000	276	62	7	7	8	147000000
P61313	60S ribosomal protein L15	RPL15	24.1	128	14	3	3	3	11500000	259	34	7	7	8	73200000	124	16	4	4	4	11800000	274	34	9	9	10	86100000
O95782	AP-2 complex subunit alpha-1	AP2A1	107.5	200	5	4	4	4	4590000	196	6	2	5	5	2480000	130	3	3	3	3	4530000	268	7	4	6	6	14300000
P60842	Eukaryotic initiation factor 4A-I	EIF4A1	46.1	382	25	8	8	9	28300000	199	14	3	4	5	21700000	237	19	6	7	7	15300000	265	20	4	7	8	31000000
P62269	40S ribosomal protein S18	RPS18	17.7	238	30	5	5	5	37000000	134	18	3	3	3	57600000	82	11	2	2	2	9630000	265	51	10	10	10	186000000
P31946	14-3-3 protein beta/alpha	YWHAB	28.1	290	23	1	6	8	0	246	24	2	5	6	0	192	15	1	4	5	0	265	33	4	7	8	4750000
P63173	60S ribosomal protein L38	RPL38	8.2	43	19	1	1	1	0	207	36	4	4	5	17200000	70	19	1	1	1	0	263	36	4	4	5	32100000
P78371	T-complex protein 1 subunit beta	CCT2	57.5	183	9	4	4	4	7140000	108	4	2	2	2	4560000	144	9	4	4	4	3070000	262	11	5	5	5	10700000
P00558	Phosphoglycerate kinase 1	PGK1	44.6	420	22	7	7	9	24400000	381	21	7	7	9	68200000	225	18	6	6	6	22000000	261	16	5	5	7	35600000
P62244	40S ribosomal protein S15a	RPS15A	14.8	109	24	3	3	3	21900000	124	31	4	4	4	48900000	105	21	3	3	3	6860000	261	36	5	5	7	101000000
P48735	Isocitrate dehydrogenase [NADP], mitochondrial	IDH2	50.9	87	7	3	3	3	2030000	388	26	10	10	11	44800000	34	2	1	1	1	486000	261	20	8	8	8	19600000
P62277	40S ribosomal protein S13	RPS13	17.2	191	31	5	5	6	30800000	192	19	3	3	5	91900000	176	25	4	4	5	21900000	260	33	5	5	7	276000000
P23396	40S ribosomal protein S3	RPS3	26.7	165	23	5	5	5	21400000	166	21	5	5	5	56100000	151	21	5	5	5	13300000	259	36	7	7	8	63500000
P13804	Electron transfer flavoprotein subunit alpha, mitochondrial	ETFA	35.1	83	9	2	2	2	2460000	134	13	3	3	3	14000000	373	30	7	7	8	19800000	258	35	8	8	8	33200000
Q96AG4	Leucine-rich repeat-containing protein 59	LRRC59	34.9	86	7	2	2	2	9310000	69	7	2	2	2	31500000	88	7	2	2	2	10900000	256	28	6	6	7	46700000
P26368	Splicing factor U2AF 65 kDa subunit	U2AF2	53.5	82	4	2	2	2	4240000	114	7	3	3	3	10100000	86	6	3	3	3	5430000	253	14	5	5	7	39800000
P38159	RNA-binding motif protein, X chromosome	RBMX	42.3	156	7	2	2	3	3530000	210	15	6	6	7	45600000	154	9	4	4	6	11800000	252	21	9	9	11	122000000
P00505	Aspartate aminotransferase, mitochondrial	GOT2	47.5	170	13	4	4	4	15000000	194	16	5	5	5	49000000	231	15	5	5	5	18900000	251	22	8	8	8	45800000
P49368	T-complex protein 1 subunit gamma	CCT3	60.5	366	19	9	9	9	19900000	123	6	3	3	3	8710000	93	5	3	3	3	5470000	248	14	7	7	7	23600000
Q15365	Poly(rC)-binding protein 1	PCBP1	37.5	304	21	5	6	6	14100000	232	24	5	6	6	17800000	200	21	6	6	6	9190000	246	23	5	6	6	31100000
P39656	Dolichyl-diphosphooligosaccharide--protein glycosyltransferase 48 kDa subunit	DDOST	50.8	97	8	4	4	4	5290000	242	13	5	5	5	18500000	95	7	3	3	3	9060000	246	17	6	6	6	24400000
P61254	60S ribosomal protein L26	RPL26	17.2	132	18	3	3	4	9570000	144	16	4	4	5	57600000	102	17	3	3	3	10700000	245	34	8	8	9	113000000
P37837	Transaldolase	TALDO1	37.5	52	4	1	1	1	1920000	94	7	2	2	2	4830000	64	9	3	3	3	10300000	245	19	6	6	6	34700000
P61981	14-3-3 protein gamma	YWHAG	28.3	337	30	3	8	9	7380000	216	17	2	4	5	5780000	172	14	1	4	5	2580000	244	20	2	5	6	10500000
P07339	Cathepsin D	CTSD	44.5	35	4	1	1	1	0	53	4	1	1	2	2330000	169	18	6	6	6	19000000	240	18	7	7	7	65900000
P62263	40S ribosomal protein S14	RPS14	16.3	181	36	4	4	4	27900000	193	36	4	4	4	70400000	138	23	3	3	3	9090000	234	36	4	4	5	101000000
Q99729	Heterogeneous nuclear ribonucleoprotein A/B	HNRNPAB	36.2	186	13	3	4	5	19300000	152	9	2	3	4	7230000	193	13	3	4	5	19100000	233	18	5	6	7	30800000
P42167	Lamina-associated polypeptide 2, isoforms beta/gamma	TMPO	50.6	76	4	2	2	2	2150000	145	8	3	3	3	10000000	245	20	7	7	7	7190000	230	14	5	5	5	12200000
P36542	ATP synthase subunit gamma, mitochondrial	ATP5F1C	33	37	3	1	1	1	167000	156	14	4	4	4	29500000	108	15	4	4	4	13800000	224	30	8	8	9	67300000
P05388	60S acidic ribosomal protein P0	RPLP0	34.3	206	22	6	6	6	35700000	203	16	5	5	5	32700000	241	26	8	8	8	37100000	224	24	7	7	8	62900000
Q14974	Importin subunit beta-1	KPNB1	97.1	89	2	2	2	2	1640000	181	6	4	4	5	7000000	81	5	3	3	3	3170000	222	8	6	6	6	9550000
P27348	14-3-3 protein theta	YWHAQ	27.7	378	32	4	8	10	9010000	267	21	2	5	6	6400000	255	20	2	5	6	3640000	218	20	2	5	6	8530000
Q13243	Serine/arginine-rich splicing factor 5	SRSF5	31.2	41	10	2	2	2	2040000	158	14	2	3	3	5330000	67	8	1	2	2	737000	218	24	6	6	7	25300000
P62249	40S ribosomal protein S16	RPS16	16.4	173	35	5	5	5	35600000	194	36	5	5	6	76200000	140	27	4	4	4	19500000	217	35	6	6	7	152000000
P50991	T-complex protein 1 subunit delta	CCT4	57.9	186	11	5	5	6	9870000	199	8	4	4	5	21700000	136	5	3	3	4	4830000	217	9	4	4	5	18800000
P30044	Peroxiredoxin-5, mitochondrial	PRDX5	22.1	95	16	3	3	3	6810000	73	11	2	2	2	5740000	65	10	2	2	2	5680000	217	30	5	5	5	26800000
P46777	60S ribosomal protein L5	RPL5	34.3	148	14	4	4	4	11300000	186	16	4	4	5	20100000	78	7	2	2	2	2110000	214	26	6	6	6	23500000
P12004	Proliferating cell nuclear antigen	PCNA	28.8	122	8	2	2	3	8290000	89	11	3	3	3	14600000	127	8	2	2	3	5420000	213	18	5	5	6	42500000
P52209	6-phosphogluconate dehydrogenase, decarboxylating	PGD	53.1	87	4	1	1	1	1570000	69	4	1	1	1	2470000	239	23	9	9	9	27400000	212	20	6	6	6	27500000
P51148	Ras-related protein Rab-5C	RAB5C	23.5	110	17	3	3	3	5020000	102	17	3	3	3	18600000	128	16	3	3	3	8880000	212	22	2	4	4	15800000
Q99832	T-complex protein 1 subunit eta	CCT7	59.3	131	6	3	3	3	7560000	136	4	2	2	2	5640000	68	4	2	2	2	958000	211	10	5	5	5	13900000
P15531	Nucleoside diphosphate kinase A	NME1	17.1	262	40	5	5	7	32900000	208	34	4	4	6	40600000	161	34	1	4	5	21100000	211	34	1	4	6	3360000
P46779	60S ribosomal protein L28	RPL28	15.7	108	23	3	3	4	12300000	64	15	2	2	2	30800000	38	16	2	2	2	2550000	206	45	7	7	8	141000000
P61353	60S ribosomal protein L27	RPL27	15.8	149	21	3	3	5	28800000	83	21	3	3	3	75300000	71	21	3	3	3	19900000	202	43	5	5	7	169000000
P24539	ATP synthase F(0) complex subunit B1, mitochondrial	ATP5PB	28.9	41	3	1	1	1	2380000	51	3	1	1	1	11600000	134	16	3	3	4	4850000	201	19	4	4	5	14400000
P24534	Elongation factor 1-beta	EEF1B2	24.7	54	6	1	1	1	2260000	70	10	2	2	2	15200000	102	16	3	3	3	10100000	201	19	4	4	4	38200000
P35637	RNA-binding protein FUS	FUS	53.4	77	5	3	3	3	7240000	71	3	2	2	2	1630000	87	3	2	2	2	4500000	201	5	1	3	4	10000000
P62888	60S ribosomal protein L30	RPL30	12.8	176	21	3	3	4	6270000	342	51	5	5	7	35800000	73	10	1	1	1	2580000	200	51	5	5	5	39900000
P08708	40S ribosomal protein S17	RPS17	15.5	86	16	2	2	2	5740000	141	24	3	3	3	3380000	63	16	2	2	2	2650000	196	40	5	5	6	26800000
P16401	Histone H1.5	H1-5	22.6	38	6	1	1	1	639000	253	15	4	5	6	288000000	55	10	1	2	2	0	196	22	3	4	6	105000000
P23526	Adenosylhomocysteinase	AHCY	47.7	152	6	2	2	2	1810000	71	6	2	2	2	3970000	141	9	3	3	3	4250000	194	11	4	4	4	15800000
P67809	Y-box-binding protein 1	YBX1	35.9	265	19	2	4	4	6770000	314	26	5	5	5	9830000	340	26	5	5	5	4860000	193	15	1	3	3	2830000
P84090	Enhancer of rudimentary homolog	ERH	12.3	82	16	2	2	2	2790000	78	16	2	2	2	29300000	48	16	2	2	2	6600000	191	43	4	4	4	66600000
P62826	GTP-binding nuclear protein Ran	RAN	24.4	135	21	4	4	4	17300000	137	26	5	5	5	25200000	196	30	6	6	6	19700000	191	36	7	7	7	60400000
P25398	40S ribosomal protein S12	RPS12	14.5	53	7	1	1	1	4080000	117	18	2	2	2	8620000	79	21	3	3	3	49100000	191	34	5	5	5	47000000
P30048	Thioredoxin-dependent peroxide reductase, mitochondrial	PRDX3	27.7	37	3	1	1	1	1990000	39	4	1	1	1	4750000	219	25	4	4	5	28900000	190	25	4	4	5	46900000
Q06830	Peroxiredoxin-1	PRDX1	22.1	147	25	5	5	5	40200000	80	13	2	3	3	36900000	96	20	3	4	4	27900000	189	39	6	7	7	131000000
Q9Y277	Voltage-dependent anion-selective channel protein 3	VDAC3	30.6	179	12	3	3	4	7860000	300	18	4	4	6	39200000	186	12	3	3	4	18000000	187	22	5	5	5	29700000
P62937	Peptidyl-prolyl cis-trans isomerase A	PPIA	18	303	33	5	5	9	24500000	147	16	3	3	4	38400000	166	27	5	5	6	41600000	185	30	5	5	6	73200000
P50213	Isocitrate dehydrogenase [NAD] subunit alpha, mitochondrial	IDH3A	39.6	140	6	2	2	2	1500000	112	6	2	2	2	11100000	108	6	2	2	2	8870000	185	14	5	5	5	39300000
P05091	Aldehyde dehydrogenase, mitochondrial	ALDH2	56.3	213	15	6	6	6	18900000	403	18	8	8	11	126000000	151	8	3	4	4	5720000	185	9	3	4	5	15800000
Q13435	Splicing factor 3B subunit 2	SF3B2	100.2	57	1	1	1	1	2080000	75	2	2	2	2	9980000	35	2	2	2	2	2130000	184	7	7	7	7	38800000
Q13247	Serine/arginine-rich splicing factor 6	SRSF6	39.6	79	5	2	2	2	4440000	130	9	3	4	4	30000000	217	15	3	6	6	13400000	180	10	2	4	4	15800000
P40429	60S ribosomal protein L13a	RPL13A	23.6	56	8	2	2	2	9030000	75	11	3	3	3	70100000	172	23	6	6	6	23500000	179	18	4	4	5	46300000
P20674	Cytochrome c oxidase subunit 5A, mitochondrial	COX5A	16.8	57	9	2	2	2	9860000	37	5	1	1	1	6990000	103	20	3	3	3	12500000	178	31	4	4	4	29100000
P36957	Dihydrolipoyllysine-residue succinyltransferase component of 2-oxoglutarate dehydrogenase complex, mitochondrial	DLST	48.7	126	6	3	3	3	5440000	112	6	3	3	3	21200000	145	8	3	3	3	8680000	178	12	5	5	5	28600000
P07737	Profilin-1	PFN1	15	104	28	4	4	4	19100000	62	16	2	2	2	15700000	88	26	3	3	3	18300000	173	36	4	4	5	62700000
P61513	60S ribosomal protein L37a	RPL37A	10.3	138	38	3	3	3	2390000	158	46	4	4	4	17600000	93	28	2	2	2	594000	172	59	5	5	5	18300000
Q07020	60S ribosomal protein L18	RPL18	21.6	121	11	2	2	3	12300000	117	12	3	3	3	43200000	85	12	2	2	2	6700000	169	25	5	5	5	98000000
P62266	40S ribosomal protein S23	RPS23	15.8	136	29	4	4	4	9490000	87	15	2	2	2	25600000	101	15	2	2	3	9850000	169	48	5	5	6	56500000
P62913	60S ribosomal protein L11	RPL11	20.2	174	24	4	4	5	19100000	126	15	2	2	3	15100000	99	19	3	3	3	3620000	169	35	5	5	6	47400000
P40227	T-complex protein 1 subunit zeta	CCT6A	58	175	10	5	5	5	26000000	62	3	1	1	1	0	35	5	2	2	2	2330000	168	12	4	4	4	5270000
P27797	Calreticulin	CALR	48.1	270	28	8	8	9	43800000	228	27	7	7	7	61400000	118	10	4	4	5	9700000	168	11	4	4	4	18800000
P09525	Annexin A4	ANXA4	35.9	55	3	1	1	1	2210000	73	8	2	2	2	6250000	84	8	2	2	2	4680000	168	13	3	3	3	12700000
P08559	Pyruvate dehydrogenase E1 component subunit alpha, somatic form, mitochondrial	PDHA1	43.3	86	3	1	1	1	2820000	126	6	2	2	2	11200000	80	3	1	1	1	3370000	165	11	4	4	4	18400000
P0DP23	Calmodulin-1	CALM1	16.8	88	26	3	3	3	5460000	120	26	3	3	3	14200000	106	26	3	3	3	6050000	163	26	3	3	4	19700000
P05387	60S acidic ribosomal protein P2	RPLP2	11.7	395	30	3	3	5	10400000	97	14	2	2	2	6590000	128	41	3	3	3	14400000	162	24	2	2	3	28300000
Q13838	Spliceosome RNA helicase DDX39B	DDX39B	49	135	12	1	5	5	897000	207	12	1	5	6	2780000	179	14	6	6	6	13800000	161	12	5	5	6	30300000
Q08945	FACT complex subunit SSRP1	SSRP1	81	75	4	3	3	3	2700000	40	1	1	1	1	1810000	107	5	4	4	4	4890000	160	7	6	6	6	18600000
P46783	40S ribosomal protein S10	RPS10	18.9	150	15	3	3	3	5460000	89	18	2	2	2	6790000	104	14	2	2	2	5200000	160	27	4	4	5	19900000
P46782	40S ribosomal protein S5	RPS5	22.9	130	14	2	2	3	9690000	169	20	3	3	4	20600000	74	11	2	2	2	2700000	157	22	3	3	4	44500000
P16435	NADPH--cytochrome P450 reductase	POR	76.6	54	3	2	2	2	1160000	34	2	1	1	1	2710000	117	5	4	4	4	7540000	157	6	4	4	4	11500000
Q13148	TAR DNA-binding protein 43	TARDBP	44.7	53	3	1	1	1	941000	184	13	3	3	3	12100000	62	3	1	1	1	1480000	154	13	3	3	3	9370000
Q9UQ80	Proliferation-associated protein 2G4	PA2G4	43.8	328	23	7	7	9	17700000	136	11	4	4	5	17800000	92	5	2	2	2	2290000	153	20	7	7	7	25200000
P48643	T-complex protein 1 subunit epsilon	CCT5	59.6	71	3	1	1	1	0	48	2	1	1	1	1890000	30	1	1	1	1	1190000	153	6	2	2	2	6910000
P62854	40S ribosomal protein S26	RPS26	13	62	21	2	2	2	18900000	97	31	3	3	3	70100000	30	8	1	1	1	6180000	152	37	4	4	5	178000000
P30041	Peroxiredoxin-6	PRDX6	25	41	5	1	1	1	2500000	29	5	1	1	1	1290000	95	9	2	2	2	4410000	152	22	5	5	5	10500000
P41091	Eukaryotic translation initiation factor 2 subunit 3	EIF2S3	51.1	119	7	3	3	3	3850000	93	8	2	2	2	4870000	57	3	1	1	1	636000	150	13	5	5	5	13700000
P62851	40S ribosomal protein S25	RPS25	13.7	197	17	3	3	4	35400000	107	17	2	2	2	85700000	147	24	3	3	3	20500000	150	22	4	4	4	239000000
Q9NVJ2	ADP-ribosylation factor-like protein 8B	ARL8B	21.5	32	3	1	1	1	688000	162	34	3	6	6	17500000	41	3	1	1	1	736000	150	27	4	4	4	8270000
P62081	40S ribosomal protein S7	RPS7	22.1	137	26	5	5	5	25100000	181	26	5	5	6	60200000	127	22	4	4	4	11400000	148	22	4	4	5	54400000
P62829	60S ribosomal protein L23	RPL23	14.9	119	25	2	2	2	5550000	149	29	3	3	3	18600000	82	19	2	2	2	3370000	147	30	4	4	4	85700000
P40925	Malate dehydrogenase, cytoplasmic	MDH1	36.4	94	5	1	1	1	0	103	11	3	3	3	6670000	148	9	2	2	2	962000	147	9	2	2	2	7090000
Q02543	60S ribosomal protein L18a	RPL18A	20.7	112	15	2	2	2	3640000	133	19	3	3	3	34400000	86	13	2	2	2	7730000	145	26	5	5	5	76000000
P46940	Ras GTPase-activating-like protein IQGAP1	IQGAP1	189.1	127	2	3	3	3	996000	54	1	2	2	2	4510000	105	2	3	3	3	3430000	142	2	3	3	3	8380000
Q13200	26S proteasome non-ATPase regulatory subunit 2	PSMD2	100.1	238	7	6	6	7	6470000	248	9	7	7	8	13300000	45	2	1	1	1	480000	141	5	4	4	5	4910000
Q15717	ELAV-like protein 1	ELAVL1	36.1	160	10	3	3	3	5360000	169	10	3	3	3	17500000	98	7	2	2	2	4180000	141	10	3	3	3	16200000
P61019	Ras-related protein Rab-2A	RAB2A	23.5	158	13	2	2	2	1760000	235	25	4	4	4	12900000	143	13	2	2	2	839000	139	13	2	2	2	4830000
Q07666	KH domain-containing, RNA-binding, signal transduction-associated protein 1	KHDRBS1	48.2	34	2	1	1	1	756000	52	5	2	2	2	14400000	47	2	1	1	1	740000	137	13	5	5	6	49600000
Q92499	ATP-dependent RNA helicase DDX1	DDX1	82.4	33	1	1	1	1	724000	133	8	5	5	5	9840000	42	3	2	2	2	1340000	136	9	5	5	5	10000000
P46776	60S ribosomal protein L27a	RPL27A	16.6	82	15	2	2	2	13900000	65	15	2	2	2	50100000	144	22	3	3	3	14000000	135	22	3	3	3	101000000
Q13765	Nascent polypeptide-associated complex subunit alpha	NACA	23.4	184	20	3	3	4	10600000	155	19	3	3	3	6630000	76	7	1	1	1	1230000	132	13	2	2	2	6720000
Q9NZM1	Myoferlin	MYOF	234.6	79	1	2	2	2	640000	110	1	3	3	3	4880000	109	2	3	3	3	2670000	132	2	4	4	4	6450000
Q13162	Peroxiredoxin-4	PRDX4	30.5	45	4	1	1	1	5640000	55	7	1	2	2	0	54	8	1	2	2	1970000	131	13	2	3	3	4870000
O43776	Asparagine--tRNA ligase, cytoplasmic	NARS1	62.9	58	2	1	1	1	1760000	36	3	1	1	1	1030000	44	1	1	1	1	1000000	130	5	3	3	3	6190000
P05556	Integrin beta-1	ITGB1	88.4	47	1	1	1	1	2430000	67	3	2	2	2	10100000	86	4	3	3	3	4110000	128	5	4	4	4	11200000
Q13185	Chromobox protein homolog 3	CBX3	20.8	28	7	1	1	1	602000	52	8	2	2	2	2160000	26	7	1	1	1	0	127	14	3	3	3	1280000
Q16777	Histone H2A type 2-C	H2AC20	14	27	15	1	1	1	246000	100	26	3	3	4	175000000	48	22	2	2	2	5310000	127	27	2	3	4	162000000
P34897	Serine hydroxymethyltransferase, mitochondrial	SHMT2	56	61	4	2	2	2	4530000	162	6	2	2	2	10700000	84	4	2	2	2	1030000	125	9	5	5	5	27400000
P30040	Endoplasmic reticulum resident protein 29	ERP29	29	45	4	1	1	1	462000	44	4	1	1	1	1760000	114	11	3	3	3	4110000	125	11	3	3	3	8080000
P62899	60S ribosomal protein L31	RPL31	14.5	87	18	2	2	2	24800000	53	7	1	1	1	39600000	71	7	1	1	1	7780000	124	26	3	3	3	180000000
P62316	Small nuclear ribonucleoprotein Sm D2	SNRPD2	13.5	68	25	2	2	2	2890000	72	16	2	2	2	11900000	55	14	2	2	2	6120000	123	47	5	5	5	29600000
Q86VP6	Cullin-associated NEDD8-dissociated protein 1	CAND1	136.3	61	2	2	2	2	1880000	110	3	4	4	4	9460000	50	1	1	1	1	0	123	3	3	3	3	5790000
P00390	Glutathione reductase, mitochondrial	GSR	56.2	32	2	1	1	1	0	22	2	1	1	1	1180000	74	7	3	3	3	4240000	123	7	3	3	3	7460000
P62910	60S ribosomal protein L32	RPL32	15.9	100	17	2	2	3	4580000	95	15	2	2	3	42000000	72	10	1	1	1	659000	122	30	4	4	5	70500000
P61224	Ras-related protein Rap-1b	RAP1B	20.8	58	5	1	1	1	0	162	19	3	3	3	6910000	131	18	3	3	3	3680000	122	16	3	3	3	4290000
O00299	Chloride intracellular channel protein 1	CLIC1	26.9	147	17	4	4	4	8700000	55	7	2	2	2	2740000	46	9	2	2	2	1290000	122	20	4	4	4	8700000
P34932	Heat shock 70 kDa protein 4	HSPA4	94.3	146	5	4	4	4	3140000	140	5	3	3	3	3130000	81	3	2	2	2	1320000	122	3	2	2	2	1630000
Q9Y6C9	Mitochondrial carrier homolog 2	MTCH2	33.3	39	3	1	1	1	1490000	66	5	2	2	2	9480000	39	3	1	1	1	2040000	120	15	4	4	4	11700000
P18669	Phosphoglycerate mutase 1	PGAM1	28.8	275	40	7	7	9	20700000	197	34	6	6	6	36200000	87	13	2	2	2	4410000	119	27	5	5	5	20900000
P60900	Proteasome subunit alpha type-6	PSMA6	27.4	70	9	2	2	2	2220000	74	9	2	2	2	5060000	101	15	3	3	3	2460000	119	10	2	2	2	5570000
P39023	60S ribosomal protein L3	RPL3	46.1	198	13	5	5	5	22200000	200	10	5	5	5	47600000	162	11	4	4	4	10500000	119	12	4	4	4	38900000
P08134	Rho-related GTP-binding protein RhoC	RHOC	22	112	16	3	3	3	8280000	185	30	5	5	5	23100000	51	10	2	2	2	3450000	118	22	4	4	4	11500000
Q16576	Histone-binding protein RBBP7	RBBP7	47.8	80	8	1	3	3	313000	76	6	1	2	2	794000	28	4	1	1	1	185000	116	8	1	3	3	491000
P26038	Moesin	MSN	67.8	211	11	4	7	7	26000000	129	7	4	4	4	20500000	100	6	1	4	4	521000	115	8	1	5	5	1300000
P07602	Prosaposin	PSAP	58.1	25	2	1	1	1	1690000	27	2	1	1	1	7470000	42	3	2	2	2	4360000	113	10	5	5	5	27100000
Q8NBS9	Thioredoxin domain-containing protein 5	TXNDC5	47.6	103	7	2	2	2	3270000	118	9	3	3	3	14300000	89	9	3	3	3	4620000	113	11	4	4	4	11300000
Q9BVK6	Transmembrane emp24 domain-containing protein 9	TMED9	27.3	38	4	1	1	1	531000	44	4	1	1	1	1670000	99	12	3	3	3	4840000	111	12	3	3	3	10500000
Q9UMS4	Pre-mRNA-processing factor 19	PRPF19	55.1	46	3	1	1	1	671000	149	8	3	3	4	10300000	39	2	1	1	1	1170000	110	5	2	2	3	9670000
Q9H853	Putative tubulin-like protein alpha-4B	TUBA4B	27.5	150	11	1	2	4	16000000	151	11	1	2	4	29900000	134	11	1	2	3	6040000	109	11	1	2	3	18800000
Q13595	Transformer-2 protein homolog alpha	TRA2A	32.7	90	5	1	1	1	0	79	5	1	1	1	3330000	80	5	1	1	1	0	109	8	2	2	2	5330000
Q86U42	Polyadenylate-binding protein 2	PABPN1	32.7	135	5	1	1	2	2460000	71	5	1	1	1	4350000	82	5	1	1	1	3130000	108	8	2	2	2	5730000
P36776	Lon protease homolog, mitochondrial	LONP1	106.4	43	1	1	1	1	524000	42	1	1	1	1	3010000	100	3	3	3	3	2220000	107	3	3	3	3	7560000
Q14103	Heterogeneous nuclear ribonucleoprotein D0	HNRNPD	38.4	93	10	2	3	3	4500000	107	8	2	3	3	16200000	113	15	4	5	5	19400000	105	12	3	4	4	18400000
Q15233	Non-POU domain-containing octamer-binding protein	NONO	54.2	87	5	2	2	2	1910000	134	7	3	3	4	12300000	79	5	2	2	2	2520000	104	7	2	3	3	7100000
P31948	Stress-induced-phosphoprotein 1	STIP1	62.6	60	3	2	2	2	2460000	29	2	1	1	1	6630000	66	5	3	3	3	3180000	103	6	3	3	3	8290000
P20290	Transcription factor BTF3	BTF3	22.2	119	12	2	2	2	3950000	97	9	1	1	1	0	84	9	1	1	1	0	102	9	1	1	1	2300000
Q15029	116 kDa U5 small nuclear ribonucleoprotein component	EFTUD2	109.4	30	1	1	1	1	0	73	4	3	3	3	2920000	51	2	2	2	2	3030000	102	4	3	3	4	1850000
P54819	Adenylate kinase 2, mitochondrial	AK2	26.5	56	9	2	2	2	1940000	40	5	1	1	1	3700000	124	21	4	4	4	5630000	101	11	2	2	2	9430000
Q9Y383	Putative RNA-binding protein Luc7-like 2	LUC7L2	46.5	37	4	1	1	1	423000	111	10	3	3	3	2810000	30	4	1	1	1	0	100	8	2	2	2	2620000
P62318	Small nuclear ribonucleoprotein Sm D3	SNRPD3	13.9	86	15	2	2	2	4500000	87	15	2	2	2	12900000	37	7	1	1	1	1080000	100	32	3	3	3	15900000
P61026	Ras-related protein Rab-10	RAB10	22.5	111	15	3	3	3	3570000	113	15	2	3	3	10300000	176	15	3	3	4	6140000	96	17	3	3	3	6260000
P62820	Ras-related protein Rab-1A	RAB1A	22.7	91	14	2	3	4	9500000	120	13	2	3	4	18100000	132	18	3	3	3	5810000	94	12	2	2	2	13700000
P46778	60S ribosomal protein L21	RPL21	18.6	25	4	1	1	1	5480000	30	7	1	1	1	4320000	92	16	2	2	2	1970000	93	13	2	2	2	17600000
Q99873	Protein arginine N-methyltransferase 1	PRMT1	42.4	84	4	1	1	1	0	36	4	1	1	1	815000	60	8	2	2	2	780000	92	6	2	2	2	2160000
P09382	Galectin-1	LGALS1	14.7	158	15	2	2	3	98800000	143	9	1	1	3	33900000	66	21	3	3	3	5510000	92	15	2	2	3	41600000
P60866	40S ribosomal protein S20	RPS20	13.4	59	19	2	2	2	9010000	56	9	1	1	1	13200000	82	19	2	2	2	5180000	91	25	3	3	3	59900000
P51149	Ras-related protein Rab-7a	RAB7A	23.5	185	26	5	5	5	13100000	240	35	6	6	6	30000000	71	11	2	2	2	4520000	90	10	2	2	2	9140000
P49755	Transmembrane emp24 domain-containing protein 10	TMED10	25	35	4	1	1	1	0	36	4	1	1	1	3740000	22	4	1	1	1	219000	88	10	2	2	2	6500000
P02786	Transferrin receptor protein 1	TFRC	84.8	41	1	1	1	1	801000	54	1	1	1	1	1640000	149	6	4	4	4	5770000	88	3	2	2	2	3040000
Q09666	Neuroblast differentiation-associated protein AHNAK	AHNAK	628.7	106	4	4	4	4	10700000	99	5	4	4	4	25400000	82	2	2	2	2	1310000	86	4	3	3	3	13300000
P62995	Transformer-2 protein homolog beta	TRA2B	33.6	112	14	3	3	3	2720000	85	12	3	3	3	4600000	78	7	2	2	2	6560000	85	12	3	3	3	6250000
P59190	Ras-related protein Rab-15	RAB15	24.4	81	5	1	1	2	10600000	56	5	1	1	1	0	51	5	1	1	1	8700000	84	5	1	1	2	25300000
P49207	60S ribosomal protein L34	RPL34	13.3	88	22	3	3	3	15800000	119	21	3	3	3	70400000	38	8	1	1	1	1790000	83	15	2	2	2	21500000
P62491	Ras-related protein Rab-11A	RAB11A	24.4	70	11	2	2	2	1800000	82	16	3	3	3	15400000	45	6	1	1	1	3900000	83	16	3	3	3	16000000
Q13283	Ras GTPase-activating protein-binding protein 1	G3BP1	52.1	55	4	2	2	2	4820000	28	2	1	1	1	2620000	34	2	1	1	1	1540000	79	8	3	3	3	10400000
P50990	T-complex protein 1 subunit theta	CCT8	59.6	237	14	7	7	7	15000000	182	9	5	5	5	15600000	27	2	1	1	1	0	79	4	2	2	2	8850000
Q6IS14	Eukaryotic translation initiation factor 5A-1-like	EIF5AL1	16.8	108	13	2	2	3	14300000	85	8	1	1	2	8890000	95	13	2	2	3	13800000	79	8	1	1	2	22200000
P14678	Small nuclear ribonucleoprotein-associated proteins B and B'	SNRPB	24.6	55	3	1	1	1	2490000	64	6	2	2	2	18900000	92	6	2	2	2	8100000	79	6	2	2	2	20600000
Q9NQC3	Reticulon-4	RTN4	129.9	33	1	1	1	1	318000	118	2	2	2	2	2980000	56	2	2	2	2	5750000	77	2	2	2	2	10300000
P60953	Cell division control protein 42 homolog	CDC42	21.2	83	11	2	2	2	2830000	93	15	2	2	2	4690000	38	6	1	1	1	993000	76	11	2	2	2	5980000
P60763	Ras-related C3 botulinum toxin substrate 3	RAC3	21.4	74	5	1	1	1	1760000	68	10	2	2	2	8420000	39	5	1	1	1	906000	73	10	2	2	2	6800000
P07099	Epoxide hydrolase 1	EPHX1	52.9	26	2	1	1	1	3660000	34	2	1	1	1	15900000	127	9	4	4	4	10200000	73	4	1	1	1	3070000
Q99497	Parkinson disease protein 7	PARK7	19.9	30	4	1	1	1	2240000	29	4	1	1	1	3390000	81	16	4	4	4	11000000	71	12	3	3	3	18700000
Q99460	26S proteasome non-ATPase regulatory subunit 1	PSMD1	105.8	64	1	1	1	1	363000	52	1	1	1	1	3140000	81	1	1	1	1	1020000	71	1	1	1	1	1650000
P55084	Trifunctional enzyme subunit beta, mitochondrial	HADHB	51.3	47	2	1	1	1	1550000	112	7	3	3	3	18300000	137	11	5	5	5	14200000	69	5	2	2	2	9940000
P60660	Myosin light polypeptide 6	MYL6	16.9	54	9	1	1	1	1030000	123	23	3	3	3	15600000	50	6	1	1	1	1090000	69	15	2	2	2	11300000
Q9Y230	RuvB-like 2	RUVBL2	51.1	38	4	1	1	1	0	32	3	1	1	1	1970000	52	3	1	1	1	0	66	3	1	1	1	2570000
P35268	60S ribosomal protein L22	RPL22	14.8	76	10	1	1	1	5700000	76	10	1	1	1	18400000	76	10	1	1	1	3520000	65	10	1	1	1	31000000
P18206	Vinculin	VCL	123.7	434	12	12	12	12	14900000	314	7	6	6	7	11100000	53	2	1	1	1	0	64	3	2	2	2	727000
P05198	Eukaryotic translation initiation factor 2 subunit 1	EIF2S1	36.1	138	16	5	5	5	3920000	76	8	3	3	3	6040000	26	2	1	1	1	1310000	62	6	2	2	2	2530000
P32322	Pyrroline-5-carboxylate reductase 1, mitochondrial	PYCR1	33.3	62	3	1	1	1	3120000	46	3	1	1	1	10100000	23	3	1	1	1	1190000	61	8	2	2	2	8020000
P07814	Bifunctional glutamate/proline--tRNA ligase	EPRS1	170.5	61	2	3	3	3	2610000	63	1	2	2	2	4810000	56	1	2	2	2	1060000	60	2	3	3	3	4440000
P17987	T-complex protein 1 subunit alpha	TCP1	60.3	322	13	7	7	9	16000000	100	6	3	3	3	4650000	73	4	2	2	2	2170000	59	4	2	2	2	3080000
P49721	Proteasome subunit beta type-2	PSMB2	22.8	45	5	1	1	1	913000	43	5	1	1	1	3470000	46	5	1	1	1	1410000	59	15	2	2	2	4030000
Q14847	LIM and SH3 domain protein 1	LASP1	29.7	39	4	1	1	1	300000	58	9	2	2	2	2850000	27	4	1	1	1	0	58	9	2	2	2	4070000
Q01105	Protein SET	SET	33.5	97	7	2	2	2	10600000	48	4	1	1	1	5240000	121	14	3	3	3	4490000	57	4	1	1	1	7480000
Q14152	Eukaryotic translation initiation factor 3 subunit A	EIF3A	166.5	50	2	2	2	2	1320000	84	2	3	3	3	3700000	45	2	2	2	2	482000	55	2	2	2	2	1920000
P51858	Hepatoma-derived growth factor	HDGF	26.8	60	7	1	1	1	1610000	67	10	1	2	2	1810000	59	7	1	1	1	1470000	55	7	1	1	1	2920000
P68871	Hemoglobin subunit beta	HBB	16	102	28	3	3	3	9960000	68	9	1	1	1	41600000	202	50	6	6	6	24500000	55	9	1	1	1	42800000
O43396	Thioredoxin-like protein 1	TXNL1	32.2	89	8	2	2	2	1720000	39	2	1	1	1	333000	33	2	1	1	1	0	54	2	1	1	1	1810000
P08243	Asparagine synthetase [glutamine-hydrolyzing]	ASNS	64.3	44	2	1	1	1	367000	62	2	1	1	1	964000	37	2	1	1	1	321000	53	2	1	1	1	653000
Q9Y678	Coatomer subunit gamma-1	COPG1	97.7	54	1	1	1	1	550000	51	1	1	1	1	2630000	51	1	1	1	1	1110000	52	1	1	1	1	3370000
P01023	Alpha-2-macroglobulin	A2M	163.2	53	1	1	1	1	6760000	86	1	2	2	2	16100000	72	1	2	2	2	9540000	51	1	1	1	1	1870000
Q92688	Acidic leucine-rich nuclear phosphoprotein 32 family member B	ANP32B	28.8	44	3	1	1	1	1760000	39	3	1	1	1	9890000	59	6	2	2	2	2080000	51	6	2	2	2	4670000
Q03113	Guanine nucleotide-binding protein subunit alpha-12	GNA12	44.3	64	3	1	1	1	5330000	71	3	1	1	1	20700000	52	3	1	1	1	4190000	50	3	1	1	1	12100000
Q01844	RNA-binding protein EWS	EWSR1	68.4	62	4	2	2	2	2220000	48	4	2	2	2	4440000	58	4	2	2	2	1680000	50	4	2	2	2	8320000
P62333	26S proteasome regulatory subunit 10B	PSMC6	44.1	49	3	1	1	1	532000	132	7	2	2	2	3660000	33	3	1	1	1	525000	49	3	1	1	1	1990000
Q06323	Proteasome activator complex subunit 1	PSME1	28.7	21	3	1	1	1	2270000	51	5	1	1	1	2020000	39	5	1	1	1	1140000	49	8	2	2	2	5510000
A0A075B6I1	Immunoglobulin lambda variable 4-60	IGLV4-60	13	54	8	1	1	1	1910000	51	8	1	1	1	2260000	45	8	1	1	1	2110000	48	8	1	1	1	1220000
Q92945	Far upstream element-binding protein 2	KHSRP	73.1	99	4	2	2	2	1750000	146	6	4	4	4	9200000	58	3	2	2	2	2190000	48	2	1	1	1	2400000
O43852	Calumenin	CALU	37.1	52	5	2	2	2	5140000	31	3	1	1	1	1560000	26	2	1	1	1	2250000	47	3	1	1	1	573000
P11279	Lysosome-associated membrane glycoprotein 1	LAMP1	44.9	35	3	1	1	1	2390000	67	5	2	2	2	16500000	35	3	1	1	1	885000	46	3	1	1	1	3220000
P63208	S-phase kinase-associated protein 1	SKP1	18.6	49	7	1	1	1	1160000	59	7	1	1	1	0	28	7	1	1	1	0	46	7	1	1	1	1890000
P17980	26S proteasome regulatory subunit 6A	PSMC3	49.2	60	4	2	2	2	3880000	106	10	4	4	4	8160000	33	5	2	2	2	1210000	45	6	2	2	2	3500000
P25788	Proteasome subunit alpha type-3	PSMA3	28.4	42	4	1	1	1	1620000	62	6	2	2	2	7440000	50	4	1	1	1	933000	45	4	1	1	1	2900000
Q8IZP2	Putative protein FAM10A4	ST13P4	27.4	63	7	2	2	2	9960000	46	3	1	1	1	7510000	40	3	1	1	1	861000	45	7	2	2	2	6900000
Q9UDW1	Cytochrome b-c1 complex subunit 9	UQCR10	7.3	28	11	1	1	1	767000	39	11	1	1	1	3280000	33	11	1	1	1	1400000	45	11	1	1	1	6120000
Q969X5	Endoplasmic reticulum-Golgi intermediate compartment protein 1	ERGIC1	32.6	59	6	2	2	2	1790000	36	3	1	1	1	3880000	45	3	1	1	1	1180000	44	6	2	2	2	4690000
Q00325	Phosphate carrier protein, mitochondrial	SLC25A3	40.1	32	3	1	1	1	4830000	48	2	1	1	1	5640000	76	5	2	2	2	12000000	43	6	2	2	2	15100000
P35998	26S proteasome regulatory subunit 7	PSMC2	48.6	80	5	2	2	2	674000	98	7	3	3	3	6560000	35	2	1	1	1	435000	42	5	2	2	2	1010000
Q15185	Prostaglandin E synthase 3	PTGES3	18.7	78	19	2	2	2	2700000	56	18	2	2	2	1350000	51	19	2	2	2	1560000	39	8	1	1	1	3030000
Q13347	Eukaryotic translation initiation factor 3 subunit I	EIF3I	36.5	76	7	2	2	2	0	62	7	2	2	2	188000	60	7	2	2	2	140000	37	4	1	1	1	0
P10515	Dihydrolipoyllysine-residue acetyltransferase component of pyruvate dehydrogenase complex, mitochondrial	DLAT	69	61	3	2	2	2	7080000	92	4	3	3	3	25100000	72	5	3	3	3	7080000	37	1	1	1	1	5950000
P55060	Exportin-2	CSE1L	110.3	60	1	1	1	1	1420000	46	1	1	1	1	66200000	39	1	1	1	1	1000000	37	1	1	1	1	39100000
P25789	Proteasome subunit alpha type-4	PSMA4	29.5	42	4	1	1	1	1920000	32	5	1	1	1	863000	51	4	1	1	1	1330000	36	4	1	1	1	3320000
P62495	Eukaryotic peptide chain release factor subunit 1	ETF1	49	86	4	2	2	2	2530000	31	2	1	1	1	1070000	34	2	1	1	1	109000	35	2	1	1	1	1690000
Q6P2Q9	Pre-mRNA-processing-splicing factor 8	PRPF8	273.4	43	1	2	2	2	1460000	84	2	3	3	3	4170000	75	1	2	2	2	1740000	35	0	1	1	1	2040000
Q13155	Aminoacyl tRNA synthase complex-interacting multifunctional protein 2	AIMP2	35.3	40	3	1	1	1	504000	55	3	1	1	1	1460000	40	3	1	1	1	0	34	3	1	1	1	2690000
Q9NQH7	Xaa-Pro aminopeptidase 3	XPNPEP3	57	33	1	1	1	1	23600000	33	1	1	1	1	14800000	33	1	1	1	1	16200000	33	1	1	1	1	33900000
O00264	Membrane-associated progesterone receptor component 1	PGRMC1	21.7	30	4	1	1	1	2410000	43	4	1	1	1	6210000	44	4	1	1	1	2080000	33	4	1	1	1	4320000
P09496	Clathrin light chain A	CLTA	27.1	27	3	1	1	1	1690000	36	3	1	1	1	2820000	50	7	2	2	2	3610000	33	3	1	1	1	5850000
O43242	26S proteasome non-ATPase regulatory subunit 3	PSMD3	60.9	148	10	5	5	5	5160000	105	7	3	3	3	4820000	61	2	1	1	1	0	32	2	1	1	1	1710000
P02768	Albumin	ALB	69.3	79	3	2	2	2	925000	70	4	2	2	3	5530000	95	7	4	4	4	5800000	32	1	1	1	1	974000
Q15056	Eukaryotic translation initiation factor 4H	EIF4H	27.4	27	4	1	1	1	960000	31	3	1	1	1	1860000	27	4	1	1	1	724000	31	4	1	1	1	980000
P05455	Lupus La protein	SSB	46.8	74	6	2	2	2	2660000	47	4	1	1	1	4750000	56	3	1	1	1	598000	28	3	1	1	1	1290000
Q9P258	Protein RCC2	RCC2	56	53	3	2	2	2	2060000	39	1	1	1	1	1840000	40	1	1	1	1	587000	27	1	1	1	1	1600000
P01857	Immunoglobulin heavy constant gamma 1	IGHG1	36.1	98	5	2	2	4	1140000000	51	5	2	2	2	1300000000	53	2	1	1	2	239000000	26	2	1	1	1	154000000
P60228	Eukaryotic translation initiation factor 3 subunit E	EIF3E	52.2	54	6	3	3	3	5790000	72	5	2	2	2	1350000	32	2	1	1	1	1370000	25	2	1	1	1	3230000
P13797	Plastin-3	PLS3	70.8	85	3	2	2	2	3730000	54	3	2	2	2	574000	55	1	1	1	1	1030000	25	1	1	1	1	2500000
Q9Y262	Eukaryotic translation initiation factor 3 subunit L	EIF3L	66.7	76	4	3	3	3	4030000	80	2	1	1	1	1430000	28	1	1	1	1	480000	20	1	1	1	1	1860000

## Sheet: Peptides合并
Sequence	Modifications	# PSMs	Accession	Missed Cleavages	Theo. MH+ [Da]	Abundances	Charge	DeltaM [ppm]	RT [min]	Ions Score	sample
LVQDVANNTNEEAGDGTTTATVLAR		2	P10809	0	2560.25	2.36e+06	2	0.59	16.18	154	PC9_2
FTASAGIQVVGDDLTVTNPK		2	P06733	0	2033.05	1.29e+06	2	-0.65	20.8	147	PC9_2
GIVDQSQQAYQEAFEISK		2	P63104	0	2040.99	6.83e+06	2	-0.62	20.05	135	PC9_2
IAIPGLAGAGNSVLLVSNLNPER		2	P26599	0	2275.28	2.64e+06	2	1.31	26.4	130	PC9_2
YVASYLLAALGGNSSPSAK		2	P05387	0	1868.98	5.05e+06	2	0.14	24.03	130	PC9_2
ILDSVGIEADDDRLNK		2	P05387	1	1772.9	3.72e+06	2	0.02	16.07	129	PC9_2
GVVPLAGTDGETTTQGLDGLSER		2	P09972	0	2273.13	1.71e+06	2	0.42	20.26	125	PC9_2
TIGGGDDSFNTFFSETGAGK		1	P0DPH7; Q6PEY2; Q71U36; P68363; Q9BQE3	0	2007.89	8.54e+06	2	-3.43	21.47	123	PC9_2
DLYANTVLSGGTTMYPGIADR	1xOxidation [M14]	2	P60709; P63261	0	2231.06	1.34e+07	2	-0.28	20.96	122	PC9_2
TGTAEMSSILEER	1xOxidation [M6]	1	P25705	0	1439.67	1.94e+06	2	-0.59	13.32	122	PC9_2
SVGDGETVEFDVVEGEK		1	P16989; Q9Y2T7; P67809	0	1795.82	1.84e+06	2	-6.22	18.42	120	PC9_2
AAVPSGASTGIYEALELR		2	P13929; P09104; P06733	0	1804.94	2.52e+07	2	0.04	22.09	116	PC9_2
FTPGTFTNQIQAAFR		2	P08865	0	1698.86	5.23e+06	2	0.69	22.42	114	PC9_2
LEQELFSGGNTGINFEK		1	O00571; O15523	0	1882.92	1.76e+06	2	-0.58	20.11	113	PC9_2
KFGYVDFESAEDLEK		2	P19338	1	1776.83	2.05e+06	2	0.49	18.72	112	PC9_2
LYGPSSVSFADDFVR		1	P50454	0	1659.8	9.94e+06	2	1.99	22.13	111	PC9_2
KSDIDEIVLVGGSTR		1	P11021	1	1588.85	3.06e+06	2	-0.48	17.78	111	PC9_2
SQVFSTAADGQTQVEIK		1	P38646	0	1808.9	9.13e+05	2	-0.25	16.01	108	PC9_2
NSNLVGAAHEELQQSR		2	P02545	0	1752.86	1.05e+07	2	-0.9	12.84	108	PC9_2
ILGADTSVDLEETGR		1	P25705	0	1575.79	5.79e+06	2	-0.31	17.39	108	PC9_2
NFILDQTNVSAAAQR		2	Q00839	0	1647.84	5.05e+06	2	-0.08	18.23	107	PC9_2
VDATEESDLAQQYGVR		1	P07237	0	1780.83	2.91e+06	2	-0.22	15.93	107	PC9_2
YAICSALAASALPALVMSK	1xCarbamidomethyl [C4]	2	P36578	0	1937.02	1.55e+06	2	0.95	26.39	107	PC9_2
MTDQEAIQDLWQWR	1xOxidation [M1]	1	P06748	0	1835.84	1.48e+06	2	-0.56	23.38	106	PC9_2
KGVNLPGAAVDLPAVSEK		2	P14618	1	1764.99		2	-0.5	18.69	106	PC9_2
LCYVALDFEQEMATAASSSSLEK	1xCarbamidomethyl [C2]; 1xOxidation [M12]	2	P60709; Q6S8J3; P63261	0	2566.17	5.71e+06	2	-1.33	21.5	105	PC9_2
VWLDPNETNEIANANSR		1	P84098	0	1942.93	1.01e+06	2	0.12	18.35	105	PC9_2
VVLDDKDYFLFR		2	P61604	1	1529.8	8.97e+06	2	0.24	21.37	105	PC9_2
LAAVDATVNQVLASR		1	Q15084	0	1527.85	2.70e+06	2	-0.24	20.13	103	PC9_2
FDTGNLCMVTGGANLGR	1xCarbamidomethyl [C7]; 1xOxidation [M8]	1	P62701	0	1798.82		2	-1.55	17.76	103	PC9_2
AIGSASEGAQSSLQEVYHK		1	P28066	0	1961.96	8.97e+05	3	1.63	13.65	103	PC9_2
GLVYETSVLDPDEGIR		1	O75390	0	1762.89	2.59e+06	2	0.36	20.85	102	PC9_2
YDYNSGEELESYK		1	Q9Y3F4	0	1596.67		2	-0.11	14.12	101	PC9_2
SYELPDGQVITIGNER		3	A5A3E0; P63267; Q9BYX7; P60709; Q6S8J3; P62736; P68133; Q562R1; P68032; P63261	0	1790.89	5.53e+07	2	-1.04	20.35	101	PC9_2
AIVAIENPADVSVISSR		1	P08865	0	1740.95	5.20e+06	2	-0.01	21.02	100	PC9_2
ATENDIYNFFSPLNPVR		2	P31943; P52597	0	1996.98	3.51e+06	2	-0.95	25.85	100	PC9_2
DSNNLCLHFNPR	1xCarbamidomethyl [C6]	2	P09382	0	1486.69	3.28e+07	2	0.51	15.86	100	PC9_2
AITGASLADIMAK		1	P83731	0	1261.68	7.38e+06	2	1.07	20.68	99	PC9_2
VPTANVSVVDLTCR	1xCarbamidomethyl [C13]	1	P04406	0	1530.79		2	0.98	18.71	99	PC9_2
NQGGYGGSSSSSSYGSGR		1	A0A2R8Y4L2; P09651	0	1694.7	1.33e+06	2	-0.06	8.12	99	PC9_2
TDEFQLHTNVNDGTEFGGSIYQK		1	P21796	0	2600.19	1.30e+06	3	1.18	18.05	99	PC9_2
TASNVEEAFINTAK		1	P61019	0	1494.74	1.03e+06	2	0.49	17.33	98	PC9_2
MATEVAADALGEEWK	1xOxidation [M1]	1	P62753	0	1636.75	2.14e+06	2	-0.94	18.35	98	PC9_2
VQASLAANTFTITGHAETK		1	P20290	0	1960.01	1.31e+06	3	-0.54	16.7	97	PC9_2
SINPDEAVAYGAAVQAAILSGDK		1	P11142	0	2260.15	7.05e+06	3	0.77	25.45	97	PC9_2
IIVDELKQEVISTSSK		1	P63244	1	1789	1.66e+06	2	0.05	18.6	97	PC9_2
LVSIGAEEIVDGNVK		1	P12814; P35609	0	1542.84		2	-0.42	19.44	97	PC9_2
LFIGGLSFETTDESLR		1	Q32P51; P09651	0	1784.91	4.40e+06	2	1.05	24.46	97	PC9_2
TGVAVNKPAEFTVDAK		2	P21333	1	1646.87		2	0.66	14.37	97	PC9_2
LQEKEDLQELNDR		2	P02545	1	1629.81	5.74e+06	2	-2.36	12.18	96	PC9_2
ADHQPLTEASYVNLPTIALCNTDSPLR	1xCarbamidomethyl [C20]	1	P08865	0	2996.48		3	5.41	23.22	95	PC9_2
SSGSPYGGGYGSGGGSGGYGSR		1	P51991	0	1910.79	9.27e+05	2	-0.32	10.69	95	PC9_2
FSPNSSNPIIVSCGWDK	1xCarbamidomethyl [C13]	1	P63244	0	1907.9	1.32e+06	2	0.92	19.82	95	PC9_2
VIISAPSADAPMFVMGVNHEK		1	P04406	0	2213.11	9.59e+06	3	2	21.61	94	PC9_2
VIVVGNPANTNCLTASK	1xCarbamidomethyl [C12]	1	P40925	0	1757.92		2	-0.84	16.55	94	PC9_2
IGNLQTDLSDGLR		1	O75369	0	1401.73	1.61e+06	2	-0.11	18.27	93	PC9_2
IANLQTDLSDGLR		1	P21333	0	1415.75	2.15e+06	2	-2.02	18.53	93	PC9_2
GCITIIGGGDTATCCAK	3xCarbamidomethyl [C2; C14; C15]	1	P00558	0	1754.79	2.79e+06	2	-0.19	16.09	93	PC9_2
TPAQFDADELR		1	P04083	0	1262.6	9.32e+06	2	-0.22	15.3	93	PC9_2
VDINTEDLEDGTCR	1xCarbamidomethyl [C13]	1	P21333	0	1636.71		2	-1.83	15.18	93	PC9_2
NNLAGAEELFAR		1	Q00610	0	1304.66	1.65e+06	2	-1.12	19.21	93	PC9_2
IETNENNLESAK		1	Q07065	0	1361.65		2	0.56	10.02	92	PC9_2
NPDDITNEEYGEFYK		1	P07900	0	1833.78	2.78e+06	2	-2.1	17.08	92	PC9_2
MSVQPTVSLGGFEITPPVVLR		2	P06748	0	2227.22		2	0.6	26.88	92	PC9_2
TVTNAVVTVPAYFNDSQR		1	P11142	0	1982	4.61e+06	2	-0.27	20.33	92	PC9_2
SLVEASSSGVSVLSLCEK	1xCarbamidomethyl [C16]	1	Q9UQ80	0	1851.94	9.63e+05	2	2.37	20.58	91	PC9_2
YGDSEFTVQSTTGHCVHMR	1xCarbamidomethyl [C15]	1	P52597	0	2211.95		3	-0.63	12.83	91	PC9_2
AIAELGIYPAVDPLDSTSR		1	P06576	0	1988.03	4.65e+06	2	0.55	24.13	91	PC9_2
LLMMAGIDDCYTSAR	1xCarbamidomethyl [C10]; 2xOxidation [M3; M4]	1	P15880	0	1748.77	7.43e+05	2	-0.5	15.61	91	PC9_2
GYDVIAQAQSGTGK		1	P60842; Q14240	0	1394.69	5.40e+06	2	-0.4	13.73	91	PC9_2
VINEPTAAALAYGLDK		2	P38646	0	1645.88	7.26e+06	2	0.52	20.37	91	PC9_2
IEDLSQQAQLAAAEK		1	Q13765; E9PAV3	0	1614.83	2.99e+06	2	-0.93	15.24	91	PC9_2
IDSLSAQLSQLQK		1	P02545	0	1430.78	7.57e+06	2	-0.66	18.62	90	PC9_2
GISEETTTGVHNLYK		1	P23526	0	1648.82		2	-1.05	13.02	90	PC9_2
YGPLSGVNVVYDQR		1	Q13595	0	1566.79		2	-0.71	19.07	90	PC9_2
LPIGDVATQYFADR		1	Q99832	0	1565.8	3.25e+06	2	1.48	21.71	90	PC9_2
LFIGGLSFETTEESLR		1	P22626	0	1798.92	4.87e+06	2	4.08	24.54	90	PC9_2
GAISAEVYTEEDAASYVR		1	P10644	0	1930.9		2	0.13	18.1	90	PC9_2
NQVAMNPTNTVFDAK	1xOxidation [M5]	1	P11142	0	1665.79	3.62e+06	2	0.8	14.86	90	PC9_2
FEELNADLFR		1	P54652; P11142	0	1253.62	1.51e+07	2	0.24	21.05	90	PC9_2
FTQAGSEVSALLGR		1	P06576	0	1435.75	1.01e+07	2	0.93	19.79	90	PC9_2
IIGAVDQIQLTQAQLEER		1	Q6NZI2	0	2025.1		2	-0.8	20.81	89	PC9_2
NVTELNEPLSNEER		1	P61981	0	1643.79	1.50e+06	2	-0.35	14.73	89	PC9_2
KDLYANTVLSGGTTMYPGIADR	1xOxidation [M15]	1	P60709; P63261	1	2359.16		3	0.05	17.89	89	PC9_2
LDVGNFSWGSECCTR	2xCarbamidomethyl [C12; C13]	1	P62241	0	1787.75		2	-0.46	19.9	89	PC9_2
TVENVTVFGTASASK		1	Q99536	0	1510.77	2.38e+06	2	-0.28	16.49	88	PC9_2
AITIAGVPQSVTECVK	1xCarbamidomethyl [C14]	1	Q15365	0	1672.89		2	-1.09	19.45	88	PC9_2
YVDSEGHLYTVPIR		1	Q03135	0	1648.83		2	-0.9	16.42	88	PC9_2
GLGTDEDSLIEIICSR	1xCarbamidomethyl [C14]	1	A6NMY6; P07355	0	1777.86	4.05e+06	2	-0.46	24.61	88	PC9_2
VAPEEHPVLLTEAPLNPK		2	P60709; P63261	0	1954.06	9.30e+07	2	-0.01	18.3	88	PC9_2
GFEVVYMTEPIDEYCVQQLK	1xCarbamidomethyl [C15]	1	P08238	0	2448.15	8.87e+05	2	5.04	24.08	88	PC9_2
LFVGNLPADITEDEFK		2	P23246	0	1807.91	2.47e+06	2	-0.58	17.43	88	PC9_2
SSGPTSLFAVTVAPPGAR		2	Q00839	0	1714.91	7.07e+06	2	0.22	22.4	87	PC9_2
YYVTIIDAPGHR		2	P68104; Q5VTE0	0	1404.73	4.40e+07	2	-0.3	16.8	87	PC9_2
LFIGGLNTETNEK		1	P38159; Q96E39	0	1435.74	1.83e+06	2	0.5	18.63	87	PC9_2
TLTIVDTGIGMTK		1	P07900; Q58FG1	0	1349.73	1.07e+07	2	-1.4	20.06	87	PC9_2
GILFVGSGVSGGEEGAR		1	P52209	0	1591.81	1.57e+06	2	-0.25	19.68	87	PC9_2
VIHDNFGIVEGLMTTVHAITATQK		2	P04406	0	2595.36	1.28e+07	3	0.5	26.18	87	PC9_2
LVAIVDVIDQNR		1	P50914	0	1354.77	4.54e+06	2	1.14	22.27	86	PC9_2
HALIIYDDLSK		1	P25705	0	1287.69	9.31e+06	2	-0.15	17.47	86	PC9_2
LEEGPPVTTVLTR		1	P08559	0	1411.78	2.82e+06	2	-3.82	18.78	86	PC9_2
GVVDSDDLPLNVSR		1	P14625	0	1485.75		2	-0.36	18.81	86	PC9_2
TVAGGAWTYNTTSAVTVK		1	P61513	0	1826.93		2	0.25	17.51	86	PC9_2
NQVAMNPTNTVFDAK		1	P11142	0	1649.8	5.10e+06	2	-0.13	17.16	86	PC9_2
VAVLGASGGIGQPLSLLLK		1	P40926	0	1793.09		2	0.08	26.89	86	PC9_2
VDNDENEHQLSLR		2	P06748	0	1568.73	1.24e+07	2	2.78	11.19	86	PC9_2
HTGPNSPDTANDGFVR		2	P31943; P55795	0	1684.77	1.94e+06	2	-4.5	11.03	86	PC9_2
EVQGNESDLFMSYFPR		1	P40121	0	1918.86		2	1.88	23.89	85	PC9_2
KDLYANTVLSGGTTMYPGIADR		1	P60709; P63261	1	2343.16	2.53e+06	3	-0.3	19.48	85	PC9_2
STGEAFVQFASQEIAEK		2	P31943; P55795	0	1841.89	1.17e+07	2	0.3	21.41	85	PC9_2
GVDEVTIVNILTNR		2	P07355	0	1542.85	1.17e+07	2	0.13	24.75	85	PC9_2
AVTEQGAELSNEER		1	P27348	0	1532.72	1.89e+06	2	-2.01	10.58	85	PC9_2
LCYVALDFEQEMATAASSSSLEK	1xCarbamidomethyl [C2]	1	P60709; Q6S8J3; P63261	0	2550.17	6.20e+06	3	0.11	25.09	85	PC9_2
SLFSSIGEVESAK		1	Q15717	0	1353.69	2.57e+06	2	0.53	19.99	85	PC9_2
AQQVSQGLDVLTAK		1	P18206	0	1457.8		2	0.08	17.36	85	PC9_2
QAASSLQQASLK		1	P38646	0	1231.66	1.94e+06	2	0.21	11.63	85	PC9_2
VLAQNSGFDLQETLVK		1	P40227	0	1761.94	1.75e+07	2	1.05	20.74	84	PC9_2
LFIGGLSFETTDDSLR		1	P51991	0	1770.89	2.35e+06	2	-0.17	24.65	84	PC9_2
LGSTVFVANLDYK		1	P52272	0	1426.76	2.98e+06	2	0.83	20.53	84	PC9_2
EAGAGGLAIAVEGPSK		1	P21333	0	1426.75	2.74e+06	2	-0.63	17.28	84	PC9_2
AVAQALEVIPR		1	P49368	0	1166.69	4.28e+06	2	-0.15	19.03	84	PC9_2
GQLCELSCSTDYR	2xCarbamidomethyl [C4; C8]	1	Q99873	0	1588.67		2	0.54	14.04	84	PC9_2
GAEAANVTGPDGVPVEGSR		1	P16989	0	1782.86	8.07e+05	2	0.17	14	83	PC9_2
LLMMAGIDDCYTSAR	1xCarbamidomethyl [C10]	1	P15880	0	1716.78		2	-2.17	21.07	83	PC9_2
GVDEATIIDILTK		1	P04083	0	1387.77	5.70e+06	2	0.16	25.87	83	PC9_2
ALAPTWEQLALGLEHSETVK		1	Q8NBS9	0	2193.16	1.23e+06	3	-0.89	24.06	83	PC9_2
HNDDEQYAWESSAGGSFTVR		1	P07900; P08238; Q14568	0	2255.96	5.39e+06	3	-0.43	16.92	82	PC9_2
QAVTNPNNTFYATK		1	P38646	0	1568.77	1.55e+06	2	0.29	13.27	82	PC9_2
TFTTQETITNAETAK		1	P06744	0	1655.81	2.01e+06	2	-3.3	13.78	82	PC9_2
TGTAEMSSILEER		1	P25705	0	1423.67	3.42e+06	2	-0.91	17.4	82	PC9_2
AVTEQGHELSNEER		1	P31946	0	1598.74		2	-1.28	8.53	82	PC9_2
GVVDSEDIPLNLSR		1	Q12931	0	1513.79	2.91e+07	2	0.34	20.02	82	PC9_2
AHDGGIYAISWSPDSTHLLSASGDK		1	O75083	0	2585.23	7.44e+05	3	-2.81	19.92	82	PC9_2
FEELNMDLFR		1	P11021	0	1313.62	1.94e+06	2	0.36	23.34	82	PC9_2
AGTGVDNVDLEAATR		1	O43175	0	1488.73	2.11e+06	2	-0.05	15.09	81	PC9_2
TTGIVMDSGDGVTHTVPIYEGYALPHAILR	1xOxidation [M6]	2	P60709; P63261	0	3199.61	1.23e+07	3	-1.75	21.37	81	PC9_2
KYDAFLASESLIK		2	P62906	1	1484.8	1.48e+07	2	1.7	19.3	81	PC9_2
SVTEQGAELSNEER		1	P63104	0	1548.71	6.57e+06	2	-0.05	10.66	81	PC9_2
VIHDNFGIVEGLMTTVHAITATQK	1xOxidation [M13]	1	P04406	0	2611.35	7.54e+06	4	0.67	23.13	81	PC9_2
IILDLISESPIK		1	P61978	0	1340.8	1.03e+07	2	-0.2	24.9	81	PC9_2
LLIHQSLAGGIIGVK		2	P61978	0	1518.94	8.03e+06	2	-0.44	19.5	81	PC9_2
MEGPLSVFGDR	1xAcetyl [N-Term]; 1xOxidation [M1]	1	P17987	0	1265.58	8.66e+05	2	1.73	23.87	81	PC9_2
KPLVIIAEDVDGEALSTLVLNR		1	P10809	1	2365.33	6.08e+05	3	-0.77	25.1	80	PC9_2
GIYAYGFEKPSAIQQR		2	P60842; P38919; Q14240	1	1827.94	3.10e+06	2	-1.29	16.22	80	PC9_2
YADLTEDQLPSCESLK	1xCarbamidomethyl [C12]	1	P18669	0	1868.86	1.31e+06	2	-0.47	17.39	80	PC9_2
SLTNDWEDHLAVK		2	P07900; P08238	0	1527.74	1.57e+07	2	-0.3	17.24	80	PC9_2
TTGIVMDSGDGVTHTVPIYEGYALPHAILR		2	P60709; P63261	0	3183.61	3.50e+07	4	0.34	22.19	80	PC9_2
IQLVEEELDR		1	P67936; P09493; P07951; P06753	0	1243.65	4.82e+06	2	-0.57	17.47	80	PC9_2
IIYGGSVTGATCK	1xCarbamidomethyl [C12]	1	P60174	0	1326.67	7.36e+06	2	0.15	13.4	80	PC9_2
QEYDEAGPSIVHR		2	P62736; P68133; P68032	0	1500.71	7.21e+06	2	-1.99	12.3	80	PC9_2
LSQNNFALGYK		1	Q9Y277	0	1254.65		2	-0.65	16.2	80	PC9_2
LGKDAVEDLESVGK		2	P81605	1	1459.76	3.89e+06	2	-1.86	15.62	80	PC9_2
YGGDEIPFSPYR		1	P21333	0	1400.65	3.90e+06	2	0.36	19.44	80	PC9_2
IINEPTAAAIAYGLDKK		1	P54652; P11142	1	1787.99	7.59e+06	3	0.05	18.52	80	PC9_2
IEDVTPIPSDSTR		1	P62263	0	1429.72	1.13e+07	2	0.04	15.28	79	PC9_2
YLAEVAAGDDKK		1	P63104	1	1279.65	2.89e+06	2	0.59	10.71	79	PC9_2
LPIFFFGTHETAFLGPK		1	O75475	0	1922.02	3.83e+05	3	-1.23	25.55	79	PC9_2
LVSNHSLHETSSVFVDSLTK		1	P21333	0	2200.12	1.87e+06	3	-0.09	16.48	79	PC9_2
VALTGLTVAEYFR		1	P06576	0	1439.79	9.58e+06	2	0.98	24.15	79	PC9_2
CSDFTEEICR	2xCarbamidomethyl [C1; C9]	1	P50213	0	1316.52		2	-0.82	14.33	79	PC9_2
LIGNMALLPIR		1	O15145	0	1210.73	6.20e+05	2	0.23	24.35	79	PC9_2
VNQIGSVTESIQACK	1xCarbamidomethyl [C14]	2	P13929	0	1633.82	1.26e+07	2	0.26	15.91	79	PC9_2
YGPIADVSIVYDQQSR		1	P62995	0	1810.9	1.26e+06	2	-1.54	20.31	79	PC9_2
CTGGEVGATSALAPK	1xCarbamidomethyl [C1]	1	P30050	0	1418.69	3.31e+06	2	-0.45	13.12	79	PC9_2
AFLTLAEDILR		1	P61026	0	1261.72	7.70e+05	2	0.35	26.41	79	PC9_2
GYGFVHFETQEAAER		1	P11940	0	1740.8	1.58e+06	2	-0.4	16.35	78	PC9_2
IINEPTAAAIAYGLDK		2	P54652; P11142; P11021; P34931	0	1659.9	2.26e+07	2	-0.01	20.61	78	PC9_2
EAEAAIYHLQLFEELR		2	P14618	0	1931.99	6.15e+06	2	1.25	23.26	78	PC9_2
IAGDYVSEEVWYR		1	O95782; O94973	0	1586.75	1.31e+06	2	-0.75	19.39	78	PC9_2
ISLGLPVGAVINCADNTGAK	1xCarbamidomethyl [C13]	1	P62829	0	1970.04	4.11e+06	2	-0.81	23.58	78	PC9_2
LTLSALVDGK		1	P45880	0	1016.6	3.19e+06	2	0.52	20.29	78	PC9_2
KAEAGAGSATEFQFR		1	P46783; Q9NQ39	1	1569.77	1.05e+06	2	-2.36	13.7	78	PC9_2
FVIGGPQGDAGLTGR		1	P31153	0	1444.75		2	0.01	18	78	PC9_2
ILDSVGIEADDDR		1	P05387	0	1417.68	1.61e+06	2	0.04	16.47	78	PC9_2
RFDEILEASDGIMVAR		1	P14618	1	1821.92	2.84e+06	3	0.94	21.12	78	PC9_2
THINIVVIGHVDSGK		3	Q05639; P68104; Q5VTE0	0	1588.88	2.96e+07	2	-0.86	15.57	78	PC9_2
ICDQWDNLGALTQK	1xCarbamidomethyl [C2]	1	P12814	0	1661.8		2	-2.85	19.88	78	PC9_2
EIADGLCLEVEGK	1xCarbamidomethyl [C7]	1	P13693	0	1432.7	2.68e+06	2	-0.12	18.99	78	PC9_2
GHYTEGAELVDSVLDVVR		2	Q13885; Q13509; P07437; P68371; Q9BVA1	0	1958.98	1.21e+07	2	1.22	24.05	77	PC9_2
AAAAAAAAAAGAAGGR	1xAcetyl [N-Term]	2	Q86U42	0	1240.64	2.46e+06	2	-1.14	18.75	77	PC9_2
YHTSQSGDEMTSLSEYVSR	1xOxidation [M10]	1	P08238	0	2192.94	2.70e+06	3	-0.15	13.57	77	PC9_2
PIKPSPPYFGLLLASVGR		1	P17812	1	1912.11	5.54e+05	3	1.58	25.43	77	PC9_2
AVPLALALISVSNPR		2	Q13200	0	1520.92	1.58e+06	2	-0.21	26.74	77	PC9_2
VETGVLKPGMVVTFAPVNVTTEVK		2	P68104; Q5VTE0	1	2515.38	2.35e+07	2	1.09	22.81	77	PC9_2
DAGQISGLNVLR		1	P38646	0	1242.68	6.29e+06	2	0.41	19.44	77	PC9_2
FAQHGTFEYEYSQR		1	P23246	0	1762.78		2	-0.94	13.15	77	PC9_2
EDTEEHHLR		2	Q32P51; P22626; A0A2R8Y4L2; P09651	0	1165.52	8.94e+06	2	0.52	6.61	77	PC9_2
HFIEQGINVCLCQSYAK	2xCarbamidomethyl [C10; C12]	1	P00505	0	2066.98	1.33e+06	3	1.64	17.82	77	PC9_2
GLVEPVDVVDNADGTQTVNYVPSR		1	P21333	0	2544.26	1.59e+06	3	-1.67	20.7	77	PC9_2
VEIIANDQGNR		1	P54652; P11142; P11021; P0DMV8; P34931	0	1228.63	2.13e+07	2	-0.35	12.34	77	PC9_2
VANVSLLALYK		1	P62266	0	1190.71	6.04e+06	2	-0.05	21.81	77	PC9_2
ITESEEVVSR		1	P02545	0	1148.58	2.25e+07	2	0.24	10.51	76	PC9_2
GLSEDTTEETLK		1	P19338	0	1322.63	7.30e+06	2	0.61	12.52	76	PC9_2
AGNLGGGVVTIER		1	P35268	0	1242.68	5.70e+06	2	-0.08	15.62	76	PC9_2
LSPPYSSPQEFAQDVGR		1	Q13263	0	1877.9		2	-1.33	18.93	76	PC9_2
GAGTGGLGLAVEGPSEAK		1	P21333	0	1570.81	2.45e+06	2	0.03	16.73	76	PC9_2
ASGNYATVISHNPETK		2	P62917	0	1688.82	5.13e+06	2	-2.93	12.17	76	PC9_2
ELVSCSNCTDYQAR	2xCarbamidomethyl [C5; C8]	1	P49591	0	1702.72	2.91e+05	2	-1.84	11.91	76	PC9_2
DLTTAGAVTQCYR	1xCarbamidomethyl [C11]	1	Q02543	0	1455.69	3.64e+06	2	-0.19	14.83	76	PC9_2
HSGNITFDEIVNIAR		2	P30050	0	1685.86	7.10e+06	2	1.21	21.11	76	PC9_2
LGDLYEEEMR		1	P08670	0	1254.57	2.30e+06	2	0.09	15.94	76	PC9_2
LGVIEDHSNR		2	P14625; Q58FF3	0	1139.58	7.63e+06	2	0.54	10.35	75	PC9_2
LLLGAGAVAYGVR		1	Q99623	0	1259.75	2.72e+06	2	1.23	20.61	75	PC9_2
YGGPYHIGGSPFK		1	P21333	0	1379.67	1.36e+06	2	-0.63	15.22	75	PC9_2
LVSIGAEEIVDGNAK		1	O43707	0	1514.81	6.75e+05	2	-0.31	18.5	75	PC9_2
VADIGLAAWGR		1	P23526	0	1128.62	1.81e+06	2	0	20.21	75	PC9_2
TINEVENQILTR		1	P12814; O43707	0	1429.76	3.87e+06	2	0.97	17.12	75	PC9_2
TSIAIDTIINQK		1	P25705	0	1316.74	5.50e+06	2	0.27	19.67	75	PC9_2
IFGVTTLDIVR		1	P40926	0	1233.72	9.03e+06	2	0.09	23.62	75	PC9_2
NAPAIIFIDELDAIAPK		1	P55072	0	1810.99		2	0.13	27.15	74	PC9_2
VLNSYWVGEDSTYK		1	P61313	0	1660.79	2.40e+06	2	-1.54	18.08	74	PC9_2
YLECSALTQR	1xCarbamidomethyl [C4]	1	P60763; P15153; P63000	0	1240.6	1.76e+06	2	-0.59	13.64	74	PC9_2
TTPSVVAFTADGER		1	P38646	0	1450.72	4.21e+06	2	-0.87	17.29	74	PC9_2
DAGEGGLSLAIEGPSK		1	P21333	0	1500.75	2.28e+06	2	0.03	19.03	74	PC9_2
LADALQELR		1	P02545	0	1028.57	2.33e+07	2	0.52	17.12	74	PC9_2
ISEQFTAMFR		1	Q13885; Q13509; P04350; P07437; P68371; Q9BVA1	0	1229.6	5.70e+06	2	0.89	20.34	74	PC9_2
YSQVLANGLDNK		1	P62269	0	1321.67	2.12e+06	2	0.89	14.35	74	PC9_2
IVATKPLYVALAQR		2	Q9H361; P11940	1	1542.94	6.19e+06	2	-0.03	18.05	74	PC9_2
TPYTDVNIVTIR		1	P50213	0	1391.75	1.50e+06	2	-0.04	19.37	74	PC9_2
HGYIGEFEIIDDHR		1	P62244	0	1700.8	2.46e+06	3	0.25	17.48	74	PC9_2
SLDLFNCEITNLEDYR	1xCarbamidomethyl [C7]	1	Q9BTT0	0	2001.92		2	3.75	24.69	74	PC9_2
MATEVAADALGEEWK		1	P62753	0	1620.76		2	-0.47	19.67	74	PC9_2
LITPAVVSER		1	P62851	0	1084.64	2.12e+07	2	0.4	16.7	74	PC9_2
SICTTVLELLDK	1xCarbamidomethyl [C3]	1	P27348	0	1391.75	1.56e+06	2	1.14	25.79	74	PC9_2
GATQQILDEAER		1	P78371	0	1330.66	3.24e+06	2	0.45	14.57	73	PC9_2
VAVEEVDEEGKFVR		1	P02545	1	1605.81		2	-3.31	14.3	73	PC9_2
ILPTLEAVAALGNK		1	Q12905	0	1409.84	1.82e+06	2	1.46	23.75	73	PC9_2
DATNVGDEGGFAPNILENK		2	P06733	0	1960.92	4.82e+06	2	-0.22	20.12	73	PC9_2
LQIWDTAGQESFR		1	Q8WUD1; P61019	0	1550.76	7.32e+05	2	0.96	19.86	73	PC9_2
NEGSESAPEGQAQQR		1	P67809	0	1587.7	2.68e+05	2	-1.14	7.35	73	PC9_2
AITGASLADIMAK	1xOxidation [M11]	1	P83731	0	1277.68	1.95e+05	2	-0.41	17.05	73	PC9_2
VSHVSTGGGASLELLEGK		1	P07205; P00558	0	1740.91	1.59e+06	2	-0.36	16.54	73	PC9_2
APIRPDIVNFVHTNLR		1	P36578	1	1862.04	1.01e+07	3	2.88	19.2	73	PC9_2
FAFQAEVNR		1	P14625	0	1081.54	6.15e+06	2	-0.1	16.12	72	PC9_2
AAYEAELGDAR		1	P02545	0	1165.55	1.53e+07	2	-0.53	12.7	72	PC9_2
YLAEVATGEK		1	P61981	0	1080.56	4.58e+06	2	0.12	12.73	72	PC9_2
ETVSEESNVLCLSK	1xCarbamidomethyl [C11]	1	P13639	0	1594.76	6.19e+06	2	-0.16	16.66	72	PC9_2
GISQEQMQEFR		1	O43707	0	1352.63	5.33e+05	2	-1.31	14.08	72	PC9_2
KGESQTDIEITR		1	P49368	1	1376.7	3.23e+05	2	-1.25	10.76	72	PC9_2
SLEEIYLFSLPIK		1	P15880	0	1551.87	1.95e+06	2	-0.47	26.99	72	PC9_2
EAYPGDVFYLHSR		2	P25705	0	1553.74	7.20e+06	2	-1.17	17.87	72	PC9_2
IVLTNPVCTEVGEK	1xCarbamidomethyl [C8]	1	P41091; Q2VIR3	0	1558.81		2	-1.27	17.95	72	PC9_2
SDAAVDTSSEITTK	1xAcetyl [N-Term]	1	P06454	0	1466.69	1.04e+07	2	0.45	14.38	72	PC9_2
LEGVLAEVAQHYQDTLIR		1	P46940	0	2055.09	9.96e+05	3	-0.17	23.19	72	PC9_2
ARFEELNADLFR		2	P54652; P11142	1	1480.75	5.59e+06	2	-0.73	19.06	72	PC9_2
GAEAANVTGPGGVPVQGSK		1	P67809	0	1695.87	2.78e+06	2	-0.09	13	72	PC9_2
GADFLVTEVENGGSLGSK		1	P14618	0	1779.88	3.42e+06	2	0.33	20.69	72	PC9_2
DKLNNLVLFDK		2	P62851	1	1318.74	9.33e+06	2	2.48	19.25	71	PC9_2
NLQNLLILTAIK		1	Q00610; P53675	0	1353.85	1.64e+06	2	-0.76	26.18	71	PC9_2
IGGIGTVPVGR		1	Q05639; P68104; Q5VTE0	0	1025.61	9.42e+07	2	0.19	16.07	71	PC9_2
SLGDDISSETSGDFR		1	P12429	0	1585.7	7.73e+05	2	0.18	16.09	71	PC9_2
TVDNFVALATGEK		1	P23284	0	1364.71	3.96e+06	2	0.62	20.13	71	PC9_2
ARPFPDGLAEDIDKGEVSAR		1	P13639	2	2143.08	2.75e+06	3	-0.3	16.92	71	PC9_2
VAGQDGSVVQFK		1	P55854; Q6EEV6; P61956	0	1234.64	2.29e+06	2	0.2	14.17	71	PC9_2
YSQFINFPIYVWSSK		1	P14625	0	1878.94	5.48e+05	2	-0.56	26.87	71	PC9_2
PAAAAAAATPAVR		1	P11940	0	1137.64	5.52e+05	2	0.34	11.24	71	PC9_2
WVGGPEIELIAIATGGR		1	P48643	0	1738.95		2	-0.06	27	71	PC9_2
SSGPYGGGGQYFAK		1	Q32P51; P09651	0	1375.63	4.83e+06	2	1.53	13.31	71	PC9_2
MAVTFIGNSTAIQELFK		2	P07437	0	1869.98	1.00e+06	2	0.75	26.77	71	PC9_2
EATTDFTVDSR		1	O75369	0	1241.56		2	0.74	13.07	71	PC9_2
LASDLLEWIR		1	P12814; O43707	0	1215.67	3.63e+06	2	0.16	25.5	71	PC9_2
TFAPEEISAMVLTK	1xOxidation [M10]	1	P11021	0	1552.79	2.03e+06	2	-0.75	20.77	71	PC9_2
ELAEDGYSGVEVR		1	P23396	0	1423.67	4.24e+06	2	-0.25	14.6	71	PC9_2
ILLAELEQLK		1	P08670	0	1169.71	1.15e+07	2	0.03	22.71	71	PC9_2
TPAQYDASELK		1	A6NMY6; P07355	0	1222.6	1.79e+07	2	-0.39	12.19	71	PC9_2
YALYDATYETK		1	P23528; Q9Y281	0	1337.63	1.26e+07	2	-0.05	15.68	70	PC9_2
ISSLLEEQFQQGK		1	P62241	0	1506.78	7.50e+06	2	-0.01	18.04	70	PC9_2
IINEPTAAAIAYGLDKR		1	P11021	1	1816	5.05e+06	3	0.46	18.84	70	PC9_2
SIQEIQELDKDDESLR		1	P52565	1	1917.94		3	0.31	15.99	70	PC9_2
DITSDTSGDFR		1	P04083	0	1213.53		2	-0.21	13.3	70	PC9_2
MKLDYILGLK	1xOxidation [M1]	1	P46781	1	1209.69	1.47e+06	2	0.24	18.73	70	PC9_2
NMGGPYGGGNYGPGGSGGSGGYGGR	1xOxidation [M2]	1	P22626	0	2205.9	2.54e+05	3	-0.4	11.87	70	PC9_2
NSLESYAFNMK		1	P11142	0	1303.6	4.07e+06	2	-0.21	18.16	70	PC9_2
RFDDAVVQSDMK	1xOxidation [M11]	1	P11142	1	1426.66	8.35e+05	2	1.3	10.94	70	PC9_2
AGAGSATLSMAYAGAR		1	P40926	0	1454.71	1.92e+06	2	0.07	15.66	70	PC9_2
FGQGGAGPVGGQGPR		1	P23246	0	1341.67	1.90e+06	2	-0.37	11.35	69	PC9_2
HLEINPDHPIVETLR		2	P08238	0	1782.95	8.64e+06	2	-0.45	16.71	69	PC9_2
NNASTDYDLSDK		1	P39023	0	1342.58	2.20e+06	2	-0.27	10.75	69	PC9_2
LGDVYVNDAFGTAHR		2	P07205; P00558	0	1634.79	7.51e+06	3	0	16.57	69	PC9_2
ELAQQVQQVAAEYCR	1xCarbamidomethyl [C14]	1	P17844	0	1792.86	1.11e+06	2	-0.95	18.28	69	PC9_2
YYGLQILENVIK		1	O14980	0	1452.81	4.04e+05	2	0.45	26.4	69	PC9_2
INVYYNEAAGNK		1	Q13885	0	1355.66		2	0.34	13.21	69	PC9_2
YYTSASGDEMVSLK		1	P07900	0	1550.7	1.01e+06	2	-0.41	15.97	69	PC9_2
YESLTDPSKLDSGK		1	P07900; P08238; Q58FF8; Q58FF7	1	1539.75	7.70e+05	2	0.41	13.06	69	PC9_2
YTVQDESHSEWVSCVR	1xCarbamidomethyl [C14]	1	P63244	0	1981.87	1.77e+06	3	0.13	14.56	69	PC9_2
VITEYLNAQESAK		1	Q7KZF4	0	1465.75		2	0.03	15.55	69	PC9_2
FLEQQNQVLQTK		1	Q7Z794; P35908; P04264	0	1475.79	1.16e+07	2	-0.46	14.86	69	PC9_2
VQISPDSGGLPER		1	Q92945	0	1354.7	1.00e+06	2	0.7	14.53	69	PC9_2
QINWTVLYR		1	P83731	0	1192.65	5.43e+06	2	0.16	21.22	69	PC9_2
AFVHWYVGEGMEEGEFSEAR	1xOxidation [M11]	1	P0DPH7; Q71U36; Q9NY65; P68363; Q9BQE3; P68366	0	2346.01	3.21e+06	3	5.14	18.79	69	PC9_2
ALMLQGVDLLADAVAVTMGPK	1xOxidation [M3]	1	P10809	0	2129.13		3	0.84	27.24	69	PC9_2
PSQVVAETR		1	P13639	0	986.53	2.62e+06	2	-0.06	8.87	68	PC9_2
SHFEQWGTLTDCVVMR	1xCarbamidomethyl [C12]	1	Q32P51; P09651	0	1965.89	2.69e+06	3	0.12	19.57	68	PC9_2
LAPEYEAAATR		1	P30101	0	1191.6	5.62e+05	2	0.07	12.42	68	PC9_2
GIRPAINVGLSVSR		2	P25705	1	1438.85	4.08e+06	3	0.2	17.12	68	PC9_2
DVQIGDIVTVGECRPLSK	1xCarbamidomethyl [C13]	2	P62280	1	1986.03	5.88e+05	2	-2.42	20.05	68	PC9_2
LNEQASEEILK		1	Q01105	0	1273.66	3.20e+06	2	-0.42	14.45	68	PC9_2
MQQQLDEYQELLDIK		1	P02545	0	1893.93	2.05e+06	2	1.26	22.52	68	PC9_2
EAALSTALSEK		1	P02545	0	1119.59	1.60e+07	2	0.08	14.26	68	PC9_2
DNPGVVTCLDEAR	1xCarbamidomethyl [C8]	1	P22314	0	1445.67	1.24e+06	2	2.58	15.82	68	PC9_2
EQVANSAFVER		1	P08238; Q58FF7	0	1249.62	1.44e+07	2	-0.32	12.88	68	PC9_2
INSITVDNCK	1xCarbamidomethyl [C9]	1	Q01518	0	1163.57	6.34e+05	2	-1.1	11.66	68	PC9_2
DLSHIGDAVVISCAK	1xCarbamidomethyl [C13]	2	P12004	0	1584.81	3.44e+06	2	0.21	18.3	68	PC9_2
YHTSQSGDEMTSLSEYVSR		1	P08238	0	2176.95	2.98e+06	3	-1.7	16.35	68	PC9_2
GFGFVDFNSEEDAK		1	P19338	0	1561.68	1.21e+07	2	-0.27	20.96	68	PC9_2
ELSTTLNADEAVTR		1	P34932	0	1519.76	1.09e+06	2	-0.9	15.33	68	PC9_2
GYGYGQGAGTLSTDKGESLGIK		1	P21291	1	2159.06		3	-0.57	15.16	67	PC9_2
DINESDEVEVYSR		1	Q06787	0	1554.69		2	-0.08	14.64	67	PC9_2
VETGVLKPGMVVTFAPVNVTTEVK	1xOxidation [M10]	1	P68104; Q5VTE0	1	2531.38	1.34e+07	3	1.06	21.36	67	PC9_2
AYHEQLSVAEITNACFEPANQMVK	1xCarbamidomethyl [C15]; 1xOxidation [M22]	1	P0DPH7; Q6PEY2; Q71U36; P68363; P68366	0	2766.29		3	0.26	18.92	67	PC9_2
IHFPLATYAPVISAEK		2	P0DPH7; Q6PEY2; Q71U36; P68363; Q9BQE3; P68366	0	1756.96	1.59e+07	2	3.79	21.73	67	PC9_2
LVILANNCPALR	1xCarbamidomethyl [C8]	1	P62888	0	1353.77	5.09e+06	2	1.01	19.1	67	PC9_2
LVTMQIWDTAGQER		1	P51149	0	1647.82	1.25e+06	2	0.99	20.93	67	PC9_2
SYCAEIAHNVSSK	1xCarbamidomethyl [C3]	2	P62910	0	1465.67	4.58e+06	2	0.33	10.95	67	PC9_2
VGGTSDVEVNEK		1	P10809	0	1233.6	5.17e+06	2	-0.09	9.63	67	PC9_2
GPLQSVQVFGR		1	P62249	0	1187.65	1.18e+07	2	1.23	18.77	67	PC9_2
QEYDESGPSIVHR		2	A5A3E0; Q9BYX7; P0CG39; P60709; Q6S8J3; P0CG38; P63261	0	1516.7	3.83e+07	3	0.25	11.48	67	PC9_2
IFVGGLSPDTPEEK		1	Q14103	0	1488.76	4.41e+06	2	0.04	18.16	67	PC9_2
GNPTVEVDLYTAK		1	P09104	0	1406.72	1.48e+07	2	0.47	17.16	67	PC9_2
SVGGSGGGSFGDNLVTR		1	P02545	0	1566.75	3.22e+06	2	-0.63	15.42	67	PC9_2
WSSLACNIALDAVK	1xCarbamidomethyl [C6]	1	P49368	0	1547.79	1.51e+06	2	-0.09	21.49	67	PC9_2
AFVHWYVGEGMEEGEFSEAR		1	P0DPH7; Q71U36; Q9NY65; P68363; Q9BQE3; P68366	0	2330.02	1.38e+06	3	-0.67	20.34	67	PC9_2
IGEHTPSALAIMENANVLAR	1xOxidation [M12]	1	P04075	0	2123.09	1.73e+06	3	0.11	18	67	PC9_2
IDTIEIITDR		1	P22626	0	1188.65	1.49e+07	2	0.29	19.73	67	PC9_2
AYHEQLSVAEITNACFEPANQMVK	1xCarbamidomethyl [C15]	1	P0DPH7; Q6PEY2; Q71U36; P68363; P68366	0	2750.29		3	0.5	20.16	66	PC9_2
LTLSALIDGK		2	Q9Y277	0	1030.61	5.34e+06	2	0.14	22.6	66	PC9_2
LQSIGTENTEENR		1	P04075	0	1490.71	1.16e+06	2	-0.88	10.55	66	PC9_2
ISVYYNEATGGK		1	P07437	0	1301.64	1.11e+07	2	-0.34	13.67	66	PC9_2
IAQSDYIPTQQDVLR		1	P04899	0	1746.9		2	1.15	17.82	66	PC9_2
GAVDGGLSIPHSTK		1	P46777	0	1338.7	1.77e+06	2	1.11	13.35	66	PC9_2
LYSPSQIGAFVLMK		1	P38646	0	1553.84	2.19e+06	2	-0.92	24.79	66	PC9_2
SLHDALCVLAQTVK	1xCarbamidomethyl [C7]	1	P78371	0	1554.83	7.35e+05	2	1.9	21.77	66	PC9_2
LLQLVEDR		1	P17844	0	985.57	7.68e+06	2	-0.31	17.32	66	PC9_2
GVTFNVTTVDTK		1	O00299	0	1281.67	2.46e+06	2	1.33	17.01	66	PC9_2
TTGFGMIYDSLDYAK	1xOxidation [M6]	1	P62847	0	1697.77		2	2.25	20.89	66	PC9_2
ILMVGLDAAGK		1	P61204; P18085; P84077; P84085	0	1087.62	3.12e+06	2	-0.02	19.84	66	PC9_2
GAVYSFDPVGSYQR		1	P20618	0	1545.73		2	0.69	18.56	66	PC9_2
EEEIAALVIDNGSGMCK	1xAcetyl [N-Term]; 1xCarbamidomethyl [C16]	1	P63261	0	1877.86		2	0.67	26.71	66	PC9_2
TGEAIVDAALSALR		1	Q15084	0	1386.76	3.51e+06	2	-0.18	24.94	66	PC9_2
EEASDYLELDTIK		1	P14625	0	1525.73	2.93e+06	2	-1.01	19.71	66	PC9_2
LSSLIILMPHHVEPLER		2	P50454	0	1984.1	5.32e+06	3	-1.75	21	66	PC9_2
DYIWNTLNSGR		1	O75390	0	1338.64	2.50e+06	2	0.12	20.49	66	PC9_2
LLADQAEAR		1	P84098	0	986.53	1.49e+07	2	-0.25	10.72	65	PC9_2
IAFAITAIK		1	P62269	0	947.59	6.86e+06	2	0.41	21.07	65	PC9_2
LPACVVDCGTGYTK	2xCarbamidomethyl [C4; C8]	1	P61158	0	1540.71	2.92e+05	2	0.24	14.86	65	PC9_2
NVQAEEMVEFSSGLK		1	P25705	0	1667.79	1.49e+06	2	1.3	19.56	65	PC9_2
ALGVLAQLIWSR		1	O75390	0	1326.79	4.04e+05	2	0.46	26.88	65	PC9_2
KHLEINPDHPIVETLR		1	P08238	1	1911.04	4.35e+06	4	-0.69	14.66	65	PC9_2
MLLADQGQSWK		1	P09211	0	1276.64		2	0.57	16.98	65	PC9_2
SDIDEIVLVGGSTR		1	P11021	0	1460.76	2.82e+06	2	0.23	20.3	65	PC9_2
TGLYNYYDDEKEK		2	P50454	1	1637.73	4.09e+06	2	-0.75	12.93	65	PC9_2
VALVYGQMNEPPGAR	1xOxidation [M8]	1	P06576	0	1617.81	9.75e+05	2	-0.23	15.06	65	PC9_2
LAPPLVTLLSGEPEVQYVALR		1	P63010	0	2265.29		3	-0.91	27.1	65	PC9_2
IIPGFMCQGGDFTR	1xCarbamidomethyl [C7]; 1xOxidation [M6]	1	A0A0B4J2A2; F5H284; Q9Y536; A0A075B759; P62937; A0A075B767	0	1614.74	3.86e+06	2	-0.32	18.48	65	PC9_2
AHGGYSVFAGVGER		2	P06576	0	1406.68	6.08e+06	2	-0.22	14.87	65	PC9_2
SQIHDIVLVGGSTR		2	P11142	0	1481.81	2.21e+07	2	-0.09	15.63	65	PC9_2
EILGTAQSVGCNVDGR	1xCarbamidomethyl [C11]	1	P30050	0	1675.81	2.89e+06	2	-2.33	14.88	65	PC9_2
VTAQGPGLEPSGNIANK		1	P21333	0	1652.86		2	-0.19	13.53	65	PC9_2
IFVGGIKEDTEEYNLR		1	P51991	1	1882.95	8.52e+06	3	-1.11	17.19	65	PC9_2
YMACCLLYR	2xCarbamidomethyl [C4; C5]	1	A6NHL2; Q71U36; P68363; Q9BQE3; P68366	0	1249.55	5.10e+06	2	-0.17	17.92	65	PC9_2
FADLSEAANR		1	P08670	0	1093.53	6.54e+06	2	-0.78	13.34	65	PC9_2
IPAFLNVVDIAGLVK		1	Q9NTK5	0	1568.94		2	-0.51	27.18	65	PC9_2
TGAIVDVPVGEELLGR		1	P25705	0	1624.89	6.89e+06	2	1.48	23.21	65	PC9_2
HELQANCYEEVKDR	1xCarbamidomethyl [C7]	1	P23528	1	1790.81	1.73e+06	3	-0.19	9.69	65	PC9_2
ILLLGAGESGK		1	Q03113; Q14344	0	1057.63	5.33e+06	2	0.22	19.03	64	PC9_2
GLAVFISDIR		1	O95782; O94973	0	1090.63	1.38e+06	2	-0.32	22.7	64	PC9_2
LNFSHGTHEYHAETIK		1	P14618	0	1883.9	7.62e+05	3	1.16	10.84	64	PC9_2
YDAFLASESLIK		1	P62906	0	1356.7	1.70e+06	2	0.51	21.86	64	PC9_2
FAIQDISVEETSAK		1	P12814; Q08043; P35609; O43707	0	1537.77	4.72e+06	2	0.02	18.89	64	PC9_2
VLANPGNSQVAR		1	Q14974	0	1225.66	1.44e+06	2	-0.83	10.59	64	PC9_2
TLFSNIVLSGGSTLFK		1	P61163	0	1683.93	6.70e+05	2	0.13	26.52	64	PC9_2
AAFDDAIAELDTLSEESYK		1	P62258	0	2087.97		2	-1.71	25.62	64	PC9_2
NCIVLIDSTPYR	1xCarbamidomethyl [C2]	1	P62241	0	1450.74	3.98e+06	2	0.09	19.44	64	PC9_2
AAVESLGFILFR		1	Q99460	0	1322.75	3.63e+05	2	0.5	26.8	64	PC9_2
KGQGGAGAGDDEEED		1	P46781	1	1434.56		2	0.02	6.6	64	PC9_2
TGTQYLLR		1	P35237; P50452	0	951.53	7.88e+06	2	1.15	14.34	64	PC9_2
AVAGNISDPGLQK		1	P18206	0	1269.68	2.27e+06	2	0.19	13.01	64	PC9_2
HVVPNEVVVQR		1	P06396	0	1275.72	1.92e+05	2	-2.64	12.27	64	PC9_2
NPDDITQEEYGEFYK		1	P08238	0	1847.8	5.32e+06	2	-0.25	17.36	64	PC9_2
LIALLEVLSQK		1	P21333; O75369; Q14315	0	1226.77	4.37e+06	2	0.24	26.81	64	PC9_2
DISTNYYASQK		1	P14625	0	1289.6	4.39e+06	2	0.52	12.53	64	PC9_2
YESLTDPSK		1	P07900; P08238; Q58FF8; Q58FF6; Q58FF7	0	1039.49	1.15e+07	2	0.19	10.9	64	PC9_2
FGYVDFESAEDLEK		1	P19338	0	1648.74	8.08e+06	2	-0.36	20.99	64	PC9_2
IAGQVAAANK		1	P39019	0	942.54	5.85e+06	2	-0.49	8.55	64	PC9_2
LLVSASQDGK		1	Q9HAV0; P62873; P62879; P16520	0	1017.56	3.40e+06	2	0.1	12.03	64	PC9_2
FISVGYVDDTQFVR		1	P01889; P01893; P10321; P13747	0	1645.82	3.32e+06	2	1.5	21.25	64	PC9_2
YLAEFATGNDR		1	P62258	0	1256.59	1.99e+06	2	0.22	15.48	64	PC9_2
WALSQSNPSALR		1	P55072	0	1329.69	2.96e+06	2	-0.19	16.78	63	PC9_2
FDDGAGGDNEVQR		1	P35998	0	1379.58		2	-0.54	9.64	63	PC9_2
AGVNTVTTLVENK		1	P62424	0	1345.73	6.11e+06	2	0.49	16.51	63	PC9_2
HYFQNTQGLIFVVDSNDR		1	P61204; P18085; P84077; P84085	0	2153.04	9.70e+05	3	1.62	20.76	63	PC9_2
QGANINEIR		1	Q15365	0	1014.53	1.91e+06	2	0.74	11.19	63	PC9_2
FDDAVVQSDMK		1	P11142	0	1254.57	1.69e+06	2	-0.11	14.5	63	PC9_2
VEGGTPLFTLR		1	P36957	0	1189.66	4.37e+06	2	-0.44	20.45	63	PC9_2
DALNQATSQVESK		1	Q9P2E9	0	1390.68		2	1.12	12.56	63	PC9_2
VIISAPSADAPMFVMGVNHEK	1xOxidation [M15]	1	P04406	0	2229.1	5.03e+06	3	0.79	19.7	63	PC9_2
EAGAGGLSIAVEGPSK		1	O75369; Q14315	0	1442.75	1.75e+06	2	0.02	16.69	63	PC9_2
VVDALGNAIDGK		1	P25705	0	1171.63	8.30e+06	2	-0.6	15.81	63	PC9_2
PGHLQEGFGCVVTNR	1xCarbamidomethyl [C10]	1	Q8NC51	0	1670.81	2.68e+06	3	0.03	14.14	63	PC9_2
TNSTFNQVVLK		1	Q07020	0	1250.67	3.39e+06	2	-0.04	16.04	63	PC9_2
HFSVEGQLEFR		1	P07900; P08238; Q14568; Q58FF7; Q58FG1	0	1348.66	6.78e+06	2	-0.14	16.91	63	PC9_2
AVFVDLEPTVIDEVR		2	Q71U36; P68363; Q9BQE3	0	1701.91	1.15e+07	2	2.03	24.25	63	PC9_2
TTPSYVAFTDTER		1	P48741; P17066; P54652; P11142; P0DMV8; P34931	0	1487.7	1.93e+07	2	-0.44	16.62	63	PC9_2
ATQALVLAPTR		1	P60842	0	1140.67	9.60e+06	2	0.73	16.37	63	PC9_2
HLAGLGLTEAIDK		1	P50454	0	1337.74	4.74e+06	2	-0.44	17.41	63	PC9_2
GFGFVTFDDHDPVDK		1	P22626	0	1695.76	8.09e+06	3	0.36	20.25	63	PC9_2
HGSLGFLPR		1	P39023	0	983.54	8.96e+06	2	-0.02	15.66	63	PC9_2
TIAECLADELINAAK	1xCarbamidomethyl [C5]	2	P46782	0	1631.83	5.01e+06	2	-4.96	25.42	63	PC9_2
STAGDTHLGGEDFDNR		2	P54652; P11142	0	1691.73	9.41e+06	2	-0.26	11.33	63	PC9_2
TFAPEEISAMVLTK		1	P11021	0	1536.8	5.76e+06	2	0.93	23.57	62	PC9_2
LKDLEALLNSK		2	P02545	1	1243.73	1.17e+07	2	1.28	18.35	62	PC9_2
TKGVDEVTIVNILTNR		1	P07355	1	1771.99	1.91e+06	3	0.21	21.99	62	PC9_2
FGEVVDCTIK	1xCarbamidomethyl [C7]	2	Q99729; O14979	0	1167.57	1.37e+07	2	0.44	16.07	62	PC9_2
VEPGLGADNSVVR		1	P21333	0	1312.69	2.49e+06	2	0.5	14.27	62	PC9_2
TLTAVHDAILEDLVFPSEIVGK		1	P62081	0	2367.28	5.65e+06	3	-0.2	26.54	62	PC9_2
VQQTVQDLFGR		1	P38646	0	1290.68	5.20e+06	2	0.4	18.05	62	PC9_2
MSSYAFFVQTCR	1xCarbamidomethyl [C11]; 1xOxidation [M1]	1	P26583; P09429; B2RPK0	0	1512.66		2	0.85	18.94	62	PC9_2
LGAQALLGAAK		1	P32322	0	1012.61	3.12e+06	2	0.14	17.23	62	PC9_2
VLVDQTTGLSR		1	Q15717	0	1188.66		2	0.18	14.14	62	PC9_2
GNDVAFHFNPR		1	P17931	0	1273.61	2.69e+06	2	-1.74	14.94	62	PC9_2
AVVGVVAGGGR		1	P62917	0	941.55	2.36e+07	2	0.03	12.73	62	PC9_2
YVEPIEDVPCGNIVGLVGVDQFLVK	1xCarbamidomethyl [C10]	1	P13639	0	2759.43	8.57e+05	3	1.1	27	62	PC9_2
DSPSVWAAVPGK		1	P07737	0	1213.62	9.71e+06	2	0.28	18.16	62	PC9_2
ETTDTDTADQVIASFK		1	O43707	0	1741.81	8.20e+05	2	1.54	19.53	62	PC9_2
IANPVEGSSGR		1	Q15365	0	1086.55	2.16e+06	2	0.74	10.67	62	PC9_2
VVVHPLVLLSVVDHFNR		1	P51665	0	1943.12	7.18e+05	4	-0.41	24.29	62	PC9_2
GHVFEESQVAGTPMFVVK		1	P13639	0	1961.98	4.25e+06	3	0.07	19.27	62	PC9_2
FLSQPFQVAEVFTGHMGK		1	P06576	0	2023.01	4.29e+06	3	0.78	24.29	62	PC9_2
TVENFVALATGEK		1	P45877	0	1378.72	1.55e+06	2	-0.55	20.7	62	PC9_2
ELPPDQAEYCIAR	1xCarbamidomethyl [C10]	1	P12814; O43707	0	1561.73	1.41e+06	2	-0.25	15.6	62	PC9_2
LLYDLADQLHAAVGASR		1	P13804	0	1812.96	1.20e+06	3	1.46	21.74	62	PC9_2
VAVEEVDEEGK		1	P02545	0	1203.57	8.00e+06	2	-0.03	11.07	62	PC9_2
VNFTVDQIR		1	P13639	0	1091.58	1.13e+07	2	0.01	16.91	62	PC9_2
TLTIVDTGIGMTK	1xOxidation [M11]	1	P07900; Q58FG1	0	1365.73	2.03e+06	2	0.46	18.24	62	PC9_2
VMLGETNPADSKPGTIR		1	P15531; O60361; P22392	1	1785.92	3.06e+06	3	-0.58	13.6	61	PC9_2
TAVDSLVAYSVK		1	Q07065	0	1252.68	1.31e+06	2	-0.64	18.53	61	PC9_2
EGALCEENMR	1xCarbamidomethyl [C5]	1	P13639	0	1208.5	1.62e+06	2	0.13	10.9	61	PC9_2
TNQELQEINR		1	A6NMY6; P07355	0	1244.62	1.28e+07	2	0.31	11.22	61	PC9_2
FVINYDYPNSSEDYIHR		1	P17844	0	2131.97	1.76e+06	3	-0.23	18.53	61	PC9_2
EELSNVLAAMR		1	Q9Y3U8	0	1232.63	2.90e+06	2	0.35	20.92	61	PC9_2
TVLIMELINNVAK		1	P06576	0	1457.84	7.21e+05	2	-0.23	26.99	61	PC9_2
LHFFMPGFAPLTSR		1	Q13885; P04350; A6NNZ2; Q9BUF5; Q3ZCM7; P07437; P68371; Q9BVA1	0	1620.84	6.45e+06	3	0.54	24.1	61	PC9_2
SPASDTYIVFGEAK		1	Q13765; E9PAV3	0	1484.73	3.20e+06	2	-0.26	18.89	61	PC9_2
FVTVQTISGTGALR		1	P00505	0	1449.81	7.83e+06	2	0.39	18.71	61	PC9_2
VGWEQLLTTIAR		1	P12814; O43707	0	1386.77	4.82e+06	2	1.14	26.6	61	PC9_2
PVAVALDTK		1	P14618	0	913.54	3.28e+06	2	-0.32	14.07	61	PC9_2
DGQVINETSQHHDDLE		2	P08670	0	1836.8	8.66e+05	2	-0.92	11.36	61	PC9_2
QEMQEVQSSR	1xOxidation [M3]	1	P22626	0	1237.55	6.14e+05	2	-0.07	6.78	61	PC9_2
AILVDLEPGTMDSVR		1	Q13885; Q13509; P07437; Q9BVA1	0	1615.84	4.17e+06	2	0.53	21.99	61	PC9_2
QAGPASVPLR		1	P30101	0	995.56	3.59e+06	2	0.52	13.24	61	PC9_2
SAAQAAAQTNSNAAGK		1	Q8NC51	0	1460.71	7.14e+05	2	-0.01	7.21	61	PC9_2
KLETAVNLAWTAGNSNTR		1	P21796	1	1946.01		3	-0.85	17.37	61	PC9_2
TCTTVAFTQVNSEDK	1xCarbamidomethyl [C2]	1	P62424	0	1700.78	6.37e+05	2	-0.14	14.68	61	PC9_2
TDLEKDIISDTSGDFR		2	A6NMY6; P07355	1	1811.87	2.61e+06	2	1.01	18.29	61	PC9_2
KLDPGSEETQTLVR		2	P26641	1	1572.82	2.32e+06	2	-0.68	12.84	61	PC9_2
VPLEVQEADEAK		1	P26640	0	1327.67	1.40e+06	2	-0.08	13.76	61	PC9_2
LFEGNALLR		1	P46781	0	1032.58	1.51e+07	2	0.84	18.96	61	PC9_2
EAMEDGEIDGNK		1	P19338	0	1307.54	7.58e+05	2	-0.24	10.21	61	PC9_2
LYTLVTYVPVTTFK		1	P62899	0	1644.92	7.86e+06	2	-1.92	24.83	61	PC9_2
TVIIEQSWGSPK		1	P10809	0	1344.72	8.45e+06	2	0.78	17.42	61	PC9_2
MGESDDSILR		1	P63220	0	1122.51	1.41e+06	2	-0.32	14.18	60	PC9_2
SGPFGQIFRPDNFVFGQSGAGNNWAK		1	Q13885; P04350; P07437; P68371; Q9BVA1	1	2798.34	9.28e+06	3	-0.53	23.84	60	PC9_2
LVVPATQCGSLIGK	1xCarbamidomethyl [C8]	1	Q15365	0	1442.8	2.58e+06	2	0.05	18.19	60	PC9_2
LLLPWLEAR		1	Q00610	0	1110.67	2.66e+06	2	0.15	26.14	60	PC9_2
EAVGDLLDAFK		1	Q04637	0	1177.61	1.15e+06	2	0.4	23.86	60	PC9_2
GFGFVTYATVEEVDAAMNAR	1xOxidation [M17]	1	A0A2R8Y4L2; P09651	0	2164	2.09e+06	3	2.97	23.11	60	PC9_2
ELISNASDALDK		1	P14625; P08238	0	1275.64	2.16e+07	2	0.53	15.19	60	PC9_2
CCSGAIIVLTK	2xCarbamidomethyl [C1; C2]	1	P14618	0	1221.63	9.17e+06	2	-0.01	17.78	60	PC9_2
YQVFFFGTHETAFLGPK		1	P51858	0	1988.99	1.61e+06	3	1.54	23.12	60	PC9_2
LMIEMDGTENK	1xOxidation [M5]	1	P06733	0	1296.58	1.30e+06	2	0.44	12.75	60	PC9_2
VNTLIRPDGEK		1	P62750	1	1241.68	1.66e+06	2	-0.66	11.34	60	PC9_2
GPCIIYNEDNGIIK	1xCarbamidomethyl [C3]	1	P36578	0	1605.79	1.36e+06	2	0.45	18.34	60	PC9_2
SEIEYYAMLAK		1	P62888	0	1317.64	7.37e+05	2	-2.73	19.95	60	PC9_2
EEEIAALVIDNGSGMCK	1xAcetyl [N-Term]; 1xCarbamidomethyl [C16]; 1xOxidation [M15]	1	P63261	0	1893.86	9.14e+05	2	0.65	25.39	60	PC9_2
VFIGNLNTLVVK		1	O60812; P07910; B7ZW38; B2RXH8	0	1316.79	4.06e+06	2	-0.2	22.59	60	PC9_2
VAVTEGCQPSR	1xCarbamidomethyl [C7]	1	O75369	0	1203.58	9.99e+05	2	-1.61	9.18	60	PC9_2
LAPDYDALDVANK		1	P62750	0	1404.7	3.90e+06	2	0.4	17.43	60	PC9_2
VLEQLTGQTPVFSK		1	P62913	0	1546.85	5.09e+06	2	1.45	19.06	60	PC9_2
LLQAFLER		1	P55060	0	989.58	1.42e+06	2	-0.28	19.85	60	PC9_2
SEMEVQDAELK		1	Q9UQ80	0	1278.59	8.62e+05	2	0.84	13.47	60	PC9_2
LLQDFFNGK		1	P17066; P54652; P11142	0	1081.57	7.38e+06	2	0.57	20.25	60	PC9_2
SHFEQWGTLTDCVVMR	1xCarbamidomethyl [C12]; 1xOxidation [M15]	1	Q32P51; P09651	0	1981.89	1.35e+06	3	0.16	18.08	60	PC9_2
PFGVALLFGGVDEK		1	P28066	0	1448.78	8.03e+05	2	0.24	26.54	60	PC9_2
YFPTQALNFAFK		1	P12236; P05141; P12235; Q9H0C2	0	1446.74	1.41e+07	2	-0.5	24.18	60	PC9_2
FSVCVLGDQQHCDEAK	2xCarbamidomethyl [C4; C12]	2	P62906	0	1892.83	4.09e+06	2	-0.82	15.83	59	PC9_2
NAVTQEFGPVPDTAR		1	Q99798	0	1601.79	1.26e+06	2	-0.01	16.69	59	PC9_2
ILVGPSEIGDASK		1	Q14315	0	1285.7	1.45e+06	2	-0.14	16.92	59	PC9_2
HELQANCYEEVK	1xCarbamidomethyl [C7]	1	P23528	0	1519.68		2	-1.25	10.55	59	PC9_2
VVASDKETYELR		1	Q6P5R6	1	1409.73	1.69e+06	3	-0.09	11.21	59	PC9_2
ISLADIAQK		1	O43242	0	958.56	1.41e+06	2	-0.02	17.63	59	PC9_2
IIQLLDDYPK		1	P05388; Q8NHW5	0	1217.68	1.43e+07	2	1.04	20.63	59	PC9_2
FYEEVHDLER		1	P55209; Q99733	0	1336.62	1.47e+06	2	-2.42	13.54	59	PC9_2
GANPVEIR		1	P10809	0	855.47	1.62e+07	2	-0.19	12	59	PC9_2
SAGQGEVLVYVEDPAGHQEEAK		1	P21333	0	2313.1	2.15e+06	3	-1.64	16.81	59	PC9_2
VLALPEPSPAAPTLR		1	Q15149	0	1531.88		2	0.44	20.83	59	PC9_2
ADKEAAFDDAVEER	1xAcetyl [N-Term]	1	Q09028	1	1607.72	6.71e+05	2	-1.1	15.16	59	PC9_2
VVASGPGLEHGK		1	O75369	0	1150.62	5.37e+05	2	-0.1	9.06	59	PC9_2
VYVGSIYYELGEDTIR		1	Q9UHX1	0	1876.93		2	-1.85	22.78	59	PC9_2
IECDDKGDGSCDVR	2xCarbamidomethyl [C3; C11]	1	P21333; Q14315	1	1625.65		2	-0.08	7.82	59	PC9_2
LICCDILDVLDK	2xCarbamidomethyl [C3; C4]	1	P62258	0	1476.74	4.47e+06	2	0.44	24.98	59	PC9_2
IIDVVYNASNNELVR		1	P62241	0	1718.91	2.39e+06	2	-0.44	19.52	59	PC9_2
SHTILLVQPTK	1xAcetyl [N-Term]	1	P84090	0	1278.74		2	-0.18	18.59	59	PC9_2
IMNTFSVVPSPK	1xOxidation [M2]	1	Q13509; P04350; P07437; P68371	0	1335.7	4.16e+06	2	-1.11	17.63	59	PC9_2
MDSTANEVEAVK	1xOxidation [M1]	1	P07237	0	1309.59	1.48e+06	2	-1.66	10.58	59	PC9_2
YDPTIEDSYR		1	P61224; A6NIZ1; P62834	0	1258.56		2	0.89	13.51	58	PC9_2
NIIHGSDSVESAEK		1	P15531	0	1485.72	1.21e+06	2	0.22	10.03	58	PC9_2
AVTELNEPLSNEDR		1	Q04917	0	1586.77	7.54e+05	2	0.01	14.74	58	PC9_2
WIDNPTVDDR		1	P18206	0	1230.57	1.92e+06	2	-1.54	14.83	58	PC9_2
ITLPVDFVTADK		1	P00558	0	1318.73	3.03e+06	2	1.37	23.38	58	PC9_2
ISRPGDSDDSR		1	P14866	1	1204.56	8.63e+05	2	0.37	7.11	58	PC9_2
IPGGIIEDSCVLR	1xCarbamidomethyl [C10]	1	P49368	0	1428.75	3.22e+06	2	-0.44	19.63	58	PC9_2
VLPSIVNEVLK		1	Q99623	0	1210.74	3.24e+06	2	-0.52	23.2	58	PC9_2
TIEAEAAHGTVTR		1	P48735	0	1355.69	1.12e+05	2	-0.03	9.63	58	PC9_2
LEDLVCDVVDR	1xCarbamidomethyl [C6]	1	O43776	0	1332.65	1.76e+06	2	0.56	19.21	58	PC9_2
LFEFAGYDVLR		1	P54136	0	1329.68		2	0.55	24.26	58	PC9_2
SFLLDLLNATGK		1	O00571	0	1291.73		2	-0.37	26.89	58	PC9_2
VTDALNATR		1	P10809	0	960.51	1.35e+07	2	0.35	10.39	58	PC9_2
AGSDGESIGNCPFSQR	1xCarbamidomethyl [C11]	1	Q9Y696	0	1681.72		2	-2.49	13.56	58	PC9_2
FATEAAITILR		1	P17987	0	1205.69	2.76e+06	2	1.05	21.11	58	PC9_2
DVLSVAFSSDNR		1	P63244	0	1309.64	1.39e+06	2	-0.4	19.85	58	PC9_2
CGSVLVR	1xCarbamidomethyl [C1]	1	P15880	0	790.42	7.98e+06	2	-0.29	11.1	58	PC9_2
EAESSPFVER		1	P14625	0	1150.54	4.24e+06	2	0.45	12.88	58	PC9_2
IYPLPDDPSVPAPPR		1	Q9NZM1	0	1633.86	6.40e+05	2	-2.16	19.87	58	PC9_2
KASGPPVSELITK		1	P16402; P10412; P16403	1	1326.76	1.20e+06	2	-0.28	14.73	58	PC9_2
TEQGPQVDETQFK		1	P05091	0	1506.71	2.40e+06	2	-0.49	12.78	58	PC9_2
GQFSTDELVAEVEKR		1	Q00610; P53675	1	1707.85		3	-0.81	18.65	58	PC9_2
LFVTNDAATILR		1	P50990	0	1333.75	3.17e+06	2	0.78	21.1	58	PC9_2
NVQAEEMVEFSSGLK	1xOxidation [M7]	1	P25705	0	1683.79		2	0.1	16.32	58	PC9_2
AQDQGEKENPMR	1xAcetyl [N-Term]	1	P62913	1	1444.65	3.22e+05	2	0.4	9.48	58	PC9_2
VNPCIGGVILFHETLYQK	1xCarbamidomethyl [C4]	1	P04075	0	2088.09	5.73e+06	3	0.87	22.1	57	PC9_2
INISEGNCPER	1xCarbamidomethyl [C8]	1	P57721; Q15366; Q15365	0	1288.6	4.08e+06	2	-0.01	11.16	57	PC9_2
VVPGYGHAVLR		2	O75390	0	1167.66	9.05e+06	2	0.38	12.92	57	PC9_2
FNADEFEDMVAEK	1xOxidation [M9]	1	P27635	0	1560.65	1.10e+06	2	0.39	17.02	57	PC9_2
FVMQEEFSR		1	P30101	0	1172.54	4.52e+06	2	-0.12	16.62	57	PC9_2
FAAATGATPIAGR		1	P08865	0	1203.65	8.29e+06	2	1.48	14.03	57	PC9_2
VVDLLAPYAK		1	P06576	0	1088.64	1.79e+07	2	0.59	20.42	57	PC9_2
LVIVGDGACGK	1xCarbamidomethyl [C9]	1	P08134; P61586	0	1088.58	3.11e+06	2	-0.36	14.47	57	PC9_2
ACQSIYPLHDVFVR	1xCarbamidomethyl [C2]	2	P61247	0	1704.85	1.03e+07	3	-0.18	19.37	57	PC9_2
YEELQITAGR		1	P04264; P04259	0	1179.6	9.55e+06	2	1.31	15.11	57	PC9_2
ELGEYGLQAYTEVK		1	P05091	0	1599.79	2.92e+06	2	0.31	18.96	57	PC9_2
CQLEINFNTLQTK	1xCarbamidomethyl [C1]	1	P12814; Q08043; P35609; O43707	0	1608.81	1.09e+06	2	0.28	20.25	57	PC9_2
NLGSINTELQDVQR		1	O75396	0	1586.81	6.05e+05	2	-0.84	17.3	57	PC9_2
EDQTEYLEER		1	P07900; P08238; Q58FF6; Q58FF7	0	1311.57	8.63e+06	2	-1.06	12.35	57	PC9_2
SEIDLFNIR		1	P08758	0	1106.58	5.47e+06	2	0.32	22.25	57	PC9_2
LAVNMVPFPR		1	Q13885; Q13509; Q9H4B7; P04350; A6NNZ2; Q9BUF5; Q3ZCM7; P07437; P68371; Q9BVA1	0	1143.63	9.91e+06	2	0.76	21.73	57	PC9_2
AFITNIPFDVK		1	P52272	0	1264.69	7.84e+06	2	0.14	23.29	57	PC9_2
HGESAWNLENR		1	P18669	0	1312.6		2	0.7	12.46	57	PC9_2
VGEPVALSEEER		1	Q13435	0	1314.65	2.08e+06	2	0.11	13.89	57	PC9_2
TTAQVLIR		1	P15121; C9JRZ8	0	901.55	1.91e+06	2	0.35	13.86	57	PC9_2
KGEITGEVR		1	P21333	1	988.54	2.73e+06	2	0.22	8.32	57	PC9_2
VLDLDLFR		1	P49591	0	990.56	1.01e+06	2	0.2	24.02	57	PC9_2
FEELTNLIR		1	B5ME19; Q99613	0	1134.62	1.54e+06	2	-0.06	20.81	57	PC9_2
GLFDEYGSK		1	P14625; Q58FF3	0	1015.47	5.04e+06	2	0.21	16.72	57	PC9_2
QDVDNASLAR		1	P08670	0	1088.53	4.79e+05	2	0.94	9.97	57	PC9_2
ADRDESSPYAAMLAAQDVAQR		1	P62263	1	2265.06		3	-2.7	18.57	57	PC9_2
FLFVDADQIVR		1	Q9NYU2	0	1322.71	7.97e+05	2	1.25	23.72	57	PC9_2
ITLDNAYMEK	1xOxidation [M8]	1	P14618	0	1213.58	2.61e+06	2	-0.17	13.64	57	PC9_2
CIESLIAVFQK	1xCarbamidomethyl [C1]	1	P31949	0	1307.7	3.56e+06	2	0.11	24.37	57	PC9_2
TKPYIQVDIGGGQTK		1	P11021	1	1604.86	1.85e+06	2	-0.27	14.94	57	PC9_2
DVNQQEFVR		1	P39019	0	1134.55	1.16e+07	2	0.38	12.84	57	PC9_2
AGGIETIANEYSDR		1	P34932	0	1495.7		2	-0.41	16.24	57	PC9_2
ELLTSFGPLK		1	P26368	0	1104.63	2.91e+06	2	0.1	21.55	57	PC9_2
MVGDVTGAQAYASTAK	1xOxidation [M1]	1	Q01629; Q01628; P13164	0	1585.75	5.06e+05	2	0.9	12.83	57	PC9_2
VAQLEQVYIR		1	P62318	0	1218.68	3.44e+06	2	-0.27	17	57	PC9_2
VNNSSLIGVGYTQTLRPGVK		1	P45880	1	2103.16		3	0.4	17.7	56	PC9_2
KPEDWDEEMDGEWEPPVIQNPEYK	1xOxidation [M9]	1	P27797	1	2976.29	1.11e+06	3	-0.5	19.49	56	PC9_2
ITSGPFEPDLYK		1	Q9UQ80	0	1366.69	3.54e+06	2	-0.1	18.71	56	PC9_2
VSFELFADKVPK		1	P62937	1	1379.76		2	-0.39	20.12	56	PC9_2
IETIEVMEDR		1	P51991	0	1234.6	7.76e+06	2	0.24	16.82	56	PC9_2
SPFEVYVDK		1	P21333	0	1083.54	3.34e+06	2	0.22	17.32	56	PC9_2
TLAESALQLLYTAK		1	Q9Y490	0	1521.85	9.29e+05	2	2.6	25.14	56	PC9_2
EAAEQDVEK		1	P26373	0	1018.47	2.41e+06	2	0.29	7.33	56	PC9_2
SQEQLAAELAEYTAK		1	P15311	0	1651.82	8.33e+05	2	0.93	19.76	56	PC9_2
GFGGIGGILR		1	P62495	0	946.55	1.24e+06	2	0.56	20.62	56	PC9_2
GAWSNVLR		1	P12236; P05141; P12235	0	902.48	1.05e+07	2	-0.11	16.5	56	PC9_2
DSQEEEKTEALTSAK		1	P06396	1	1665.78	4.94e+05	2	2.96	9.9	56	PC9_2
QYPISLVLAPTR		1	O00571; O15523	0	1357.78	1.34e+06	2	0.58	22.85	56	PC9_2
FCIWTESAFR	1xCarbamidomethyl [C2]	1	P36578	0	1316.61	6.05e+06	2	0.25	22.11	56	PC9_2
HEQNIDCGGGYVK	1xCarbamidomethyl [C7]	2	P27797	0	1476.65	4.08e+06	2	0.25	9.49	56	PC9_2
GGPPFAFVEFEDPR		1	Q07955	0	1564.74	1.32e+06	2	-1.16	24.06	56	PC9_2
GLTPSQIGVILR		1	P62277	0	1253.76	5.93e+06	2	0.6	21.73	56	PC9_2
STESLQANVQR		1	P26373	0	1232.62	5.48e+06	2	0.61	10.33	56	PC9_2
LFTAESLIGLK		1	P48444	0	1191.7	1.28e+06	2	-0.05	23.32	56	PC9_2
IEEVPELPLVVEDK		1	P36578	0	1608.87	1.14e+07	2	-0.45	23.31	56	PC9_2
GYLGPEQLPDCLKGCDVVVIPAGVPR	2xCarbamidomethyl [C11; C15]	1	P40926	1	2809.44		3	-1.3	22.83	56	PC9_2
GFAFVTFDDHDTVDK		1	P51991	0	1713.78	4.71e+06	3	0.17	20.22	56	PC9_2
AGGPGLER		1	P21333; O75369	0	756.4	3.90e+06	2	-0.87	8.78	56	PC9_2
LISQIVSSITASLR		2	Q9NY65; P68363; Q9BQE3; Q9H853; P68366	0	1487.88	3.32e+06	2	-1.46	26.43	56	PC9_2
WTLLQEQGTK		1	P04259; P02538; P48668; P13647	0	1203.64	6.51e+05	2	0.06	17.64	56	PC9_2
VLEEANQAINPK		1	Q92841	0	1325.71	9.08e+05	2	0.66	12.82	56	PC9_2
VGLIAAR		1	P62917	0	699.45	1.11e+07	2	0.05	13.83	56	PC9_2
CASQSGMTAYGTR	1xCarbamidomethyl [C1]	1	Q99439	0	1389.59		2	1.05	10	56	PC9_2
AADAVEDLR		1	Q9UNF0	0	959.48	1.13e+06	2	-0.02	12.34	56	PC9_2
DFLTPPLLSVR		1	O95782	0	1257.72	9.93e+05	2	0.48	26.04	55	PC9_2
IYIDSNNNPER		1	Q00610	0	1334.63		2	-0.13	12.08	55	PC9_2
VTMQNLNDR	1xOxidation [M3]	1	P02533; Q7Z3Y7; P13645; Q7Z3Y9; Q7Z3Z0; Q7Z3Y8; P08779	0	1106.53	1.60e+06	2	-4.93	8.15	55	PC9_2
KVESLQEEIAFLK		1	P08670	1	1533.85	3.46e+06	3	0.57	20.02	55	PC9_2
CDVDIR	1xCarbamidomethyl [C1]	1	P60709; Q562R1; P63261	0	777.36	4.43e+07	2	0.13	10.16	55	PC9_2
EQQIVIQSSGGLSK		1	P38646	0	1473.79	2.26e+06	2	-1.19	14.37	55	PC9_2
AEAGAGSATEFQFR		1	P46783; Q9NQ39	0	1441.67	1.34e+06	2	0.73	15.96	55	PC9_2
LGLQSLR		1	P18085	0	786.48	4.06e+06	2	-0.33	15.72	55	PC9_2
GISQEQMNEFR	1xOxidation [M7]	1	P12814	0	1354.61	8.61e+05	2	-0.78	11.07	55	PC9_2
AFVAIGDYNGHVGLGVK		1	P15880	0	1716.91	4.78e+05	3	0.28	19.14	55	PC9_2
VGEIVVFR		1	P67812	0	918.54	9.23e+05	2	-0.43	18.9	55	PC9_2
TFIAIKPDGVQR		2	P15531; P22392	1	1344.76	1.60e+07	2	-0.04	15.54	55	PC9_2
LATNAAVTVLR		1	P50990	0	1128.67	4.52e+06	2	0.2	16.7	55	PC9_2
MDELQLFR		1	P55072	0	1051.52	1.69e+06	2	0.58	20.76	55	PC9_2
YEWDVAEAR		1	P13639	0	1138.52	9.02e+06	2	0.04	16.07	55	PC9_2
ALELEQER		1	P26038	0	987.51		2	-0.5	12.6	55	PC9_2
VLGLVLLR		1	P14678; P63162	0	882.61	2.49e+06	2	0.43	23.78	55	PC9_2
LLDSSTVTHLFK		1	P60900	0	1360.75	2.22e+06	3	0.19	19.63	55	PC9_2
GLGTDDNTLIR		1	P09525	0	1174.61	2.21e+06	2	-0.31	15.51	55	PC9_2
LVTLPVSFAQLK		1	Q96AG4	0	1315.8	5.96e+06	2	0.18	24.41	55	PC9_2
NTGIICTIGPASR	1xCarbamidomethyl [C6]	1	P14618	0	1359.7	1.42e+07	2	-0.2	16.62	55	PC9_2
VLFASQEIPASPFR		1	O75369	0	1561.84	2.05e+06	2	0.56	22.44	55	PC9_2
DALSDLALHFLNK		2	P50991	0	1456.78	3.41e+06	2	0.68	25.96	55	PC9_2
IITITGTQDQIQNAQYLLQNSVK		1	P61978	0	2589.39	3.64e+06	3	-0.53	23.5	55	PC9_2
KAVVVCPK	1xCarbamidomethyl [C6]	1	Q00839	1	900.53	9.43e+05	2	-0.65	8.56	55	PC9_2
SLYYYIQQDTK		1	A6NMY6; P07355	0	1421.69	1.12e+07	2	-0.24	17.56	55	PC9_2
CESAPGCGVWQR	2xCarbamidomethyl [C1; C7]	1	P27824	0	1406.59	9.07e+05	2	-0.82	13.19	55	PC9_2
SVEAAAELSAK		1	P20962	0	1075.56	6.30e+06	2	0.17	12.49	55	PC9_2
LHFFMPGFAPLTSR	1xOxidation [M5]	1	Q13885; P04350; A6NNZ2; Q9BUF5; Q3ZCM7; P07437; P68371; Q9BVA1	0	1636.83	5.59e+06	3	-0.32	21.61	55	PC9_2
GPSYGLSAEVK		1	Q15417; Q99439	0	1107.57	6.53e+06	2	1.08	13.84	55	PC9_2
QPDSGISSIR		1	P04843	0	1059.54	9.80e+05	2	1.83	11.94	55	PC9_2
NSNPALNDNLEK		1	O00299	0	1328.64	1.46e+06	2	0.37	12.08	55	PC9_2
LWDLTTGTTTR		1	P63244	0	1264.65	4.18e+06	2	1.39	18.55	54	PC9_2
SGAQASSTPLSPTR		1	P02545	0	1359.69	8.59e+06	2	-0.33	11.13	54	PC9_2
LSLEGDHSTPPSAYGSVK		1	A6NMY6; P07355	0	1844.9	6.51e+05	3	1.83	13.97	54	PC9_2
EGRPSGEAFVELESEDEVK		1	P31943	1	2106.98	1.95e+06	3	-0.12	16.67	54	PC9_2
ATAGAYIASQTVK		1	P28074	0	1280.68		2	0	13.17	54	PC9_2
SIATLAITTLLK		1	Q9Y678; Q9UBF2	0	1244.78	5.50e+05	2	0.08	26.62	54	PC9_2
VEQATKPSFESGR		2	P38159	1	1435.72	1.70e+06	2	1.27	9.45	54	PC9_2
ALANSLACQGK	1xCarbamidomethyl [C8]	1	P04075	0	1132.58	7.14e+06	2	1.09	11.5	54	PC9_2
HLIPAANTGESK		1	P62258	0	1237.65	2.97e+06	2	-0.33	10.35	54	PC9_2
VTHAVVTVPAYFNDAQR		1	P11021	0	1887.97	6.41e+06	3	-0.1	17.59	54	PC9_2
NISFTVWDVGGQDK		1	P61204; P84077	0	1565.76	1.36e+06	2	-2.11	22.38	54	PC9_2
ALIAAQYSGAQVR		1	P26641	0	1347.74	2.35e+06	2	-0.42	15.47	54	PC9_2
NKYEDEINKR		2	P04264; P04259; P02538; P48668; P05787; P13647	2	1308.65	5.45e+06	3	0.66	8.16	54	PC9_2
FAQPGSFEYEYAMR		1	Q15233	0	1695.75		2	0.19	19.1	54	PC9_2
QVHPDTGISSK		1	Q16778; Q5QNW6; Q99879; P33778; P58876; Q96A08; Q93079; O60814; Q99880; P62807; P57053; Q8N257; P06899; P23527; Q99877	0	1168.6	3.56e+05	2	-0.25	8.29	54	PC9_2
FSGSSSGADR		1	A0A075B6I1	0	970.42	1.91e+06	2	-0.24	6.98	54	PC9_2
LPAAGVGDMVMATVK	2xOxidation [M9; M11]	1	P62829	0	1491.75	1.43e+06	2	-0.74	15.2	54	PC9_2
FEIWDTAGQER		1	P51148; P20339; P61020	0	1351.63	1.43e+06	2	-0.07	19.04	54	PC9_2
TPGPGAQSALR		1	P62263	0	1054.56	1.39e+07	2	0.26	10.51	54	PC9_2
IPDWFLNR		1	P62269	0	1060.56	1.40e+07	2	0.33	22.01	54	PC9_2
EYATEVDVDFVR		1	Q10567; P63010	0	1442.68	8.37e+05	2	-0.64	19.34	54	PC9_2
MFVLDEADEMLSR		1	P60842; Q14240	0	1555.71	9.23e+05	2	-0.18	24.04	54	PC9_2
IDLAVLLGK		1	Q14157	0	941.6	7.05e+05	2	-0.63	24.53	54	PC9_2
AQHEDQVEQYKK		1	P02545	1	1502.72	1.13e+05	2	-0.62	7.07	54	PC9_2
LDPGSEETQTLVR		1	P26641	0	1444.73	1.04e+06	2	0.01	14.53	54	PC9_2
ILFIFIDSDHTDNQR		1	P07237	0	1833.91	2.14e+06	3	0.67	23.17	54	PC9_2
STLINSLFLTDLYSPEYPGPSHR		1	Q16181	0	2607.31	7.87e+05	3	-3.61	25.84	54	PC9_2
SIQADGLVWGSSK		1	P24534	0	1347.69	2.26e+06	2	1.03	18.31	54	PC9_2
ALGQNPTNAEVLK		1	P60660; P14649	0	1354.73	1.03e+06	2	0.51	14.02	54	PC9_2
AVDSLVPIGR		1	P25705	0	1026.59	9.90e+06	2	0.54	18.48	54	PC9_2
SSQSSSQQFSGIGR		1	Q92841	0	1455.68	3.28e+05	2	2.04	11.99	54	PC9_2
LVRPPVQVYGIEGR		1	P48047	1	1582.91	2.94e+06	3	0.28	17.32	54	PC9_2
FSPAGPILSIR		1	Q9H361; P11940; Q4VXU2; Q5JQF8	0	1157.67	9.38e+06	2	0.26	21.05	54	PC9_2
ALSSQHQAR		1	P11021	0	997.52	1.12e+06	2	0.2	6.23	54	PC9_2
GFPTIYFSPANK		1	P30101	0	1341.68	4.60e+06	2	0.09	21.49	54	PC9_2
IIAPPER		1	P63267; P60709; P62736; P68133; Q562R1; P68032; P63261	0	795.47	2.28e+08	2	0.03	12.1	54	PC9_2
LAADDFR		1	Q14532; O76015; O76013; P02533; Q15323; Q7Z3Y7; P08727; Q2M2I5; Q14525; P13645; Q92764; P05783; P19012; P13646; Q04695; O76014; P08779	0	807.4	3.36e+07	2	-0.1	12.76	53	PC9_2
VDCTANTNTCNK	2xCarbamidomethyl [C3; C10]	1	P30101	0	1397.58	3.72e+05	2	-0.15	6.92	53	PC9_2
TDYNASVSVPDSSGPER		1	P61978	0	1780.8	2.21e+06	2	-0.36	13.52	53	PC9_2
LPPNVVEESAR		1	P01023	0	1210.64	6.76e+06	2	0.5	13.8	53	PC9_2
LGEWVGLCK	1xCarbamidomethyl [C8]	1	P25398	0	1061.54	4.08e+06	2	0.59	18.37	53	PC9_2
IVVLFYK		1	Q9Y6E2; Q7L1Q6	0	881.55		2	0.33	21	53	PC9_2
VSDATGQMNLTK	1xOxidation [M8]	1	P40121	0	1280.62		2	0.15	8.88	53	PC9_2
TSDLIVLGLPWK		1	Q13148	0	1341.78	9.41e+05	2	-1.02	26.42	53	PC9_2
EANNFLWPFK		1	P18124	0	1265.63	4.62e+06	2	0.34	24.74	53	PC9_2
ILMVGLDAAGK	1xOxidation [M3]	1	P61204; P18085; P84077; P84085	0	1103.61	1.44e+06	2	0.16	17.4	53	PC9_2
TSYAQHQQVR		2	P61247	0	1217.6	4.64e+06	2	-0.15	7.02	53	PC9_2
HQGVMVGMGQK	1xOxidation [M]	3	P63267; P60709; P62736; P68133; Q562R1; P68032; P63261	0	1187.57	7.85e+06	2	0.4	8.19	53	PC9_2
DPENFPFVVLGNK		1	P51149	0	1475.75	3.33e+06	2	-0.86	24.63	53	PC9_2
NQSFCPTVNLDK	1xCarbamidomethyl [C5]	1	P46776	0	1422.67	3.29e+06	2	-0.12	15.93	53	PC9_2
TLMNLGGLAVAR		1	P37802	0	1215.69	8.03e+06	2	0.19	21.27	53	PC9_2
ITLDNAYMEK		1	P14618	0	1197.58	5.40e+06	2	-0.65	15.81	53	PC9_2
IDQYQGADAVGLEEK		1	O43396	0	1635.79		2	-0.74	14.75	53	PC9_2
EIIDLVLDR		1	Q71U36; P68363; Q9BQE3	0	1085.62	1.26e+07	2	0.96	22.99	53	PC9_2
YTQSNSVCYAK	1xCarbamidomethyl [C8]	1	P31939	0	1320.59	3.82e+05	2	-0.25	9.41	53	PC9_2
TEPTAQQNLALQLAEK		1	B5ME19; Q99613	0	1754.93		2	0.4	18.13	53	PC9_2
LSECEEQAK	1xCarbamidomethyl [C4]	1	Q7KZF4	0	1093.48		2	-0.95	7.49	53	PC9_2
RFDEILEASDGIMVAR	1xOxidation [M13]	1	P14618	1	1837.91	1.56e+06	3	-2.22	19.34	53	PC9_2
SFYPEEVSSMVLTK	1xOxidation [M10]	1	P11142	0	1632.78	5.36e+06	2	-2.71	19.27	53	PC9_2
YVECSALTQK	1xCarbamidomethyl [C4]	1	P60953	0	1198.58	1.75e+06	2	-0.55	11.43	53	PC9_2
VTGEADVEFATHEEAVAAMSK	1xOxidation [M19]	1	P52597	0	2208.01	1.12e+06	3	0.21	15.34	53	PC9_2
ISAFGYLECSAK	1xCarbamidomethyl [C9]	1	P08134	0	1345.65	2.12e+06	2	-2.53	19.19	53	PC9_2
ALAGCDFLTISPK	1xCarbamidomethyl [C5]	1	P37837	0	1392.72	1.92e+06	2	-1.49	20.99	52	PC9_2
ESTLHLVLR		2	P62987; P62979; P0CG47; P0CG48	0	1067.62	4.60e+07	2	0.01	16.27	52	PC9_2
PGPTPSGTNVGSSGR		1	P60468	0	1370.67	8.48e+05	2	-0.22	9.22	52	PC9_2
IEISELNR		1	P35908; P04264	0	973.53	1.48e+07	2	1.2	14.91	52	PC9_2
CASQAGMTAYGTR	1xCarbamidomethyl [C1]; 1xOxidation [M7]	1	Q15417	0	1389.59		2	0.17	8.37	52	PC9_2
TTPDVIFVFGFR		1	P62847	0	1398.74		2	-0.17	26.94	52	PC9_2
IIPGFMCQGGDFTR	1xCarbamidomethyl [C7]	1	A0A0B4J2A2; F5H284; Q9Y536; A0A075B759; P62937; A0A075B767	0	1598.75	1.00e+07	2	-0.3	20.68	52	PC9_2
ITLPVDFVTADKFDENAK		1	P00558	1	2023.04	7.13e+06	3	-1.3	22.61	52	PC9_2
NPNGPYPYTLK		1	P14866	0	1263.64	1.36e+06	2	-1.29	15.12	52	PC9_2
PQAPATVGLAFR		1	Q15370	0	1227.68	9.97e+05	2	1.24	18.56	52	PC9_2
APGIIPR		1	P25705	0	723.45	1.67e+07	2	-0.54	13.72	52	PC9_2
GAGTGGLGLTVEGPCEAK	1xCarbamidomethyl [C15]	1	O75369; Q14315	0	1673.82	9.27e+05	2	-1.52	16.94	52	PC9_2
MVNHFIAEFK	1xOxidation [M1]	1	P11142	0	1251.62	3.34e+06	2	-0.38	15.59	52	PC9_2
ASGVQVADEVCR	1xAcetyl [N-Term]; 1xCarbamidomethyl [C11]	1	P60981	0	1332.62	3.10e+07	2	-0.07	16.4	52	PC9_2
VLDSGAPIK		1	P06576	0	899.52	8.76e+06	2	-0.09	12.69	52	PC9_2
VLNTNIDGR		1	P62269	0	1001.54	1.05e+07	2	0.09	12.02	52	PC9_2
IIPTLEEGLQLPSPTATSQLPLESDAVECLNYQHYK	1xCarbamidomethyl [C29]	1	P61978	0	4055.03	8.40e+05	4	-4.79	25.35	52	PC9_2
LEPGGGAEAQAVR		1	Q14315	0	1254.64	8.57e+05	2	0.42	10.72	52	PC9_2
ALTVPELTQQVFDAK		1	P07437	0	1659.9	2.16e+06	3	-0.46	23.34	52	PC9_2
VEGPAFTDAIR		1	Q96TA1	0	1175.61	1.20e+06	2	1.66	17.33	52	PC9_2
YLAEVAAGDDK		1	P63104	0	1151.56		2	-0.2	12.78	52	PC9_2
KGSITSVQAIYVPADDLTDPAPATTFAHLDATTVLSR		1	P06576	1	3842.98	1.98e+06	4	7.82	23.75	52	PC9_2
TALINSTGEEVAMR		1	P02545	0	1491.75	4.20e+06	2	-0.69	16.12	52	PC9_2
GESPVDYDGGR		1	Q15084	0	1151.5	1.89e+06	2	0.45	10.76	51	PC9_2
IQIWDTAGQER		2	P59190	0	1316.66	1.06e+07	2	-0.18	17.31	51	PC9_2
MDSTEPPYSQK	1xOxidation [M1]	1	P68104; Q5VTE0	0	1298.56	2.36e+06	2	-1.02	9.2	51	PC9_2
TTDGYLLR		1	P61247	0	938.49	1.88e+07	2	-0.37	14.66	51	PC9_2
LYPEGLAQLAR		1	P61421	0	1230.68		2	-0.27	19.74	51	PC9_2
LTVDEAVR		1	Q15149	0	902.49	4.32e+06	2	0.02	12.94	51	PC9_2
APDFVFYAPR		1	P35241; P26038; P15311	0	1182.59	7.86e+06	2	0.06	21.01	51	PC9_2
AGAIAPCEVTVPAQNTGLGPEK	1xCarbamidomethyl [C7]	1	P05388; Q8NHW5	0	2180.1	1.89e+06	3	-0.31	17.85	51	PC9_2
FPSLLTHNENMVAK		1	P62906	0	1600.82	5.82e+05	2	1.17	17.49	51	PC9_2
ETVQTTEDQILK		1	P18206	0	1404.72		2	0.04	14.73	51	PC9_2
QITVNDLPVGR		1	Q06830; P32119	0	1211.67	7.80e+06	2	2	17.56	51	PC9_2
NSLESYAFNMK	1xOxidation [M10]	1	P11142	0	1319.59	2.00e+06	2	-0.43	15.48	51	PC9_2
IVQAEGEAEAAK		1	Q99623	0	1215.62	2.06e+06	2	0.26	9.28	51	PC9_2
TNRPPLSLSR		2	Q07020	1	1140.65	8.96e+06	3	-0.67	12.33	51	PC9_2
SPILVATAVAAR		1	O00571; O15523	0	1168.7	6.60e+06	2	1.19	18.75	51	PC9_2
KDDEVQVVR		2	P61254; Q9UNX3	1	1087.57	1.57e+06	2	-0.18	9.37	51	PC9_2
LALGIPLPELR		1	P27708	0	1191.75	2.79e+05	2	0.14	25.94	51	PC9_2
LTVVDTPGYGDAINCR	1xCarbamidomethyl [C15]	1	Q15019	0	1750.84	6.51e+05	2	-1.28	17.39	51	PC9_2
SALSGHLETVILGLLK		1	A6NMY6; P07355	0	1650.98	3.85e+06	3	-0.13	26.43	51	PC9_2
VILHLKEDQTEYLEER		1	P07900; P08238; Q58FF6; Q58FF7	1	2015.04	2.42e+06	3	3.79	15.41	51	PC9_2
VFVGGLSPDTSEEQIK		1	O14979	0	1705.86	3.10e+05	2	-1.65	18.16	51	PC9_2
KLDELYGTWR		2	P36578	1	1280.66	8.88e+06	2	0.11	16.34	51	PC9_2
SADTLWGIQK		1	P00338	0	1118.58	8.39e+06	2	0.64	17.62	51	PC9_2
TVLCGTCGQPADK	2xCarbamidomethyl [C4; C7]	1	P02545	0	1406.64	3.19e+06	2	-0.14	10.52	51	PC9_2
GISHVIVDEIHER		2	Q08211	0	1503.79	1.92e+06	3	0.39	14.1	51	PC9_2
DSYVGDEAQSK		2	P63267; P60709; P62736; P68133; P68032; P63261	0	1198.52	3.73e+07	2	-1.2	9.61	51	PC9_2
AGKPVICATQMLESMIK	1xCarbamidomethyl [C7]; 2xOxidation [M11; M15]	1	P14618	1	1908.96	2.14e+06	3	-0.33	16.28	51	PC9_2
MTGLVDEAIDTK		1	P18206	0	1292.64	1.90e+06	2	-1.75	17.17	51	PC9_2
MEGPLSVFGDR	1xAcetyl [N-Term]	1	P17987	0	1249.59		2	0.91	26.91	51	PC9_2
EGSGSSGTGEQKEDQKEEK		1	P38646	2	2009.89	1.56e+05	3	-0.11	5.61	51	PC9_2
NMSVIAHVDHGK		1	P13639	0	1307.65	2.90e+06	3	0.18	10.47	51	PC9_2
EVDEQMLNVQNK	1xOxidation [M6]	1	Q13885; P07437; P68371; Q9BVA1	0	1462.68	1.87e+06	2	-0.07	11.18	51	PC9_2
HVFGESDELIGQK		1	P60174	0	1458.72	3.74e+06	3	0.24	14.78	51	PC9_2
SNYNFEKPFLWLAR		1	P62826	1	1784.91	2.54e+06	3	-1.62	22.86	51	PC9_2
TNEGVIEFR		1	Q13247	0	1064.54	2.11e+06	2	0.28	15.86	51	PC9_2
TEEGPTLSYGR		1	P43243	0	1209.57	1.42e+06	2	0.02	12.9	51	PC9_2
LVIITAGAR		1	P00338	0	913.58	2.39e+07	2	-0.26	16.73	51	PC9_2
IAGYVTHLMK		1	P08708	0	1132.62	1.86e+06	2	0.01	14.73	50	PC9_2
NLDIERPTYTNLNR		2	P0DPH7; Q6PEY2; Q71U36; Q9NY65; P68363; Q9BQE3; P68366	1	1718.88	1.80e+07	2	-0.79	15.2	50	PC9_2
GDFCIQVGR	1xCarbamidomethyl [C4]	1	P15531; O60361; P22392	0	1051.5	7.54e+06	2	0.82	16.27	50	PC9_2
DIISDTSGDFRK		1	A6NMY6; P07355	1	1353.66	8.37e+05	2	3.33	14.71	50	PC9_2
LAEQAER		1	P63104; P31947; P31946; Q04917; P61981; P27348; P62258	0	816.42	1.16e+07	2	-0.52	7.26	50	PC9_2
REEEEFNTGPLSVLTQSVK		1	P62316	1	2163.09	1.26e+06	3	-2.37	21.93	50	PC9_2
VKEGMNIVEAMER		2	P62937	1	1505.75	2.91e+06	3	-0.28	16.67	50	PC9_2
LNNLVLFDK		1	P62851	0	1075.61	4.83e+06	2	2.43	20.23	50	PC9_2
ELAPYDENWFYTR		1	P39019	0	1703.77	4.32e+06	2	-0.18	21.95	50	PC9_2
EVYQQQQYGSGGR		1	Q99729	0	1499.69	1.58e+06	2	-1	9.23	50	PC9_2
HQEGEIFDTEK		1	Q02878	0	1332.61	2.14e+06	2	-0.29	11.77	50	PC9_2
TIIPLISQCTPK	1xCarbamidomethyl [C9]	1	P40926	0	1370.77	6.68e+06	2	0.15	20.96	50	PC9_2
NEALAALLR		1	P13797	0	970.57	2.82e+06	2	-0.03	20.29	50	PC9_2
NLDLDSIIAEVK		1	Q5XKE5; P35908; P04259; P02538; O95678; P48668; P13647	0	1329.73	1.94e+06	2	-0.2	25.07	50	PC9_2
GLPWSCSADEVQR	1xCarbamidomethyl [C6]	1	P31943	0	1504.68	1.78e+06	2	-0.76	17.06	50	PC9_2
FFFDVGSNK		1	Q00577	0	1060.51		2	0.57	20.82	50	PC9_2
DSTLIMQLLR	1xOxidation [M6]	1	P63104; P31947; P31946; Q04917; P61981; P27348; P62258	0	1205.66	3.27e+06	2	-0.02	24.35	50	PC9_2
LYLINSPVVR		1	P41252	0	1173.7		2	0.11	20.34	50	PC9_2
ITPSYVAFTPEGER		1	P11021	0	1566.78	6.13e+06	2	-0.24	18.48	50	PC9_2
KEFSPFGTITSAK		1	P11940	1	1412.74	1.63e+06	3	-0.28	16.83	50	PC9_2
ALLEVVQSGGK		1	Q8TAA3; O14818	0	1100.63	2.61e+06	2	0.47	16.83	50	PC9_2
LADLIER		1	P00352; P05091	0	829.48	6.02e+06	2	-0.4	15.2	50	PC9_2
VELCSFSGYK	1xCarbamidomethyl [C4]	1	P83731	0	1189.56	2.17e+06	2	2.61	16.38	50	PC9_2
YGEQGLR		1	O60884	0	822.41	3.52e+06	2	-0.96	9.21	50	PC9_2
AVCMLSNTTAIAEAWAR	1xCarbamidomethyl [C3]	1	P0DPH7; Q6PEY2; Q71U36; Q9NY65; P68363; P68366	0	1864.9	2.18e+06	3	1.89	23.01	50	PC9_2
HNQLPLVIEFTEQTAPK		1	P07237	0	1965.04	6.08e+06	3	0.14	22.06	50	PC9_2
KAGNFYVPAEPK		1	P18124	1	1320.69		2	0.07	13.27	50	PC9_2
TFVSGACDASIK	1xCarbamidomethyl [C7]	1	P62879	0	1255.6	1.15e+06	2	-1.87	13.62	50	PC9_2
TEVNSGFFYK		1	P40227; Q92526	0	1191.57	1.86e+06	2	0.7	16.77	50	PC9_2
DLQNVNITLR		1	P35232	0	1185.66	1.91e+06	2	-0.3	18.27	50	PC9_2
NSSYFVEWIPNNVK		1	Q13885; Q13509; P04350; Q9BUF5; P07437; P68371; Q9BVA1	0	1696.83	7.49e+06	2	0.21	22.54	50	PC9_2
SYGIPFIETSAK		1	P01116; P01111	0	1312.68	5.90e+05	2	3.2	21.54	49	PC9_2
VHLVGIDIFTGK		2	Q6IS14; Q9GZV4; P63241	0	1298.75	1.01e+07	3	-0.32	21.7	49	PC9_2
LTFSCLGGSDNFK	1xCarbamidomethyl [C5]	1	Q15185	0	1445.67	1.59e+06	2	-2.56	18.86	49	PC9_2
FQSLGVAFYR		1	P51149	0	1187.62	2.78e+06	2	0.11	20.24	49	PC9_2
LPLQDVYK		1	Q05639; P68104; Q5VTE0	0	975.55	1.04e+08	2	0.18	16.46	49	PC9_2
FPLFGGWK		1	P04843	0	951.51	1.78e+06	2	-0.31	23.67	49	PC9_2
KGLTPSQIGVILR		1	P62277	1	1381.85		2	-0.42	18.67	49	PC9_2
SSGEIVYCGQVFEK	1xCarbamidomethyl [C8]	1	Q02543	0	1602.75		2	-0.28	16.92	49	PC9_2
SAEFLLHMLK		1	P18621	0	1188.64	1.82e+06	2	0.03	21.18	49	PC9_2
YMACCLLYR	2xCarbamidomethyl [C4; C5]; 1xOxidation [M2]	1	A6NHL2; Q71U36; P68363; Q9BQE3; P68366	0	1265.55	4.43e+06	2	-0.2	16.27	49	PC9_2
LLEVEHPAAK		1	P17987	0	1106.62	7.91e+05	2	1.63	11.43	49	PC9_2
QEMQEVQSSR		1	P22626	0	1221.55	1.69e+06	2	-0.04	8.41	49	PC9_2
LRDLEDSLAR		2	P02545	1	1187.64	1.69e+07	2	-0.83	13.45	49	PC9_2
ELLPVLISAMK		1	P18206	0	1213.72	1.47e+06	2	0	25.85	49	PC9_2
HGVDVEVQGPHEAR		1	Q9HCE1	0	1529.75	3.77e+05	3	2.77	9.92	49	PC9_2
VIGGDDLSTLTGK		1	P00492	0	1275.68	4.48e+05	2	1.76	17.49	49	PC9_2
HGEIDYEAIVK		1	P62333	0	1273.64	5.32e+05	2	0.45	15.49	49	PC9_2
EFSPFGTITSAK		1	P11940	0	1284.65	3.28e+06	2	0.46	20.13	49	PC9_2
YEITEQR		1	Q02878	0	938.46	3.54e+05	2	0.42	10.16	49	PC9_2
YSLDPENPTK		1	P18621	0	1163.56	8.04e+06	2	-0.41	13.6	49	PC9_2
LFCVGFTK	1xCarbamidomethyl [C3]	1	P61247	0	971.5	9.83e+06	2	0.29	19.09	49	PC9_2
DINQEVYNFLATAGAK		1	Q99798	0	1753.88	5.57e+05	2	-2.3	26	49	PC9_2
QIFHPEQLITGK		2	Q9H853	0	1410.77	1.60e+07	2	0.43	18.07	49	PC9_2
IFVGGIK		2	P51991; Q32P51; A0A2R8Y4L2; P09651	0	733.46	3.45e+07	2	-0.26	16.62	49	PC9_2
FSGWYDADLSPAGHEEAK		1	P18669	0	1979.88	2.22e+06	3	0.06	17.56	49	PC9_2
GDGPICLVLAPTR	1xCarbamidomethyl [C6]	1	Q92841; P17844	0	1368.73	3.81e+06	2	0.18	21.8	49	PC9_2
AIVAGDQNVEYK		1	Q13642	0	1306.66	5.34e+05	2	-0.38	12.67	49	PC9_2
IFINLPR		1	O43396	0	872.54	1.72e+06	2	0.37	20.31	49	PC9_2
EAGGGGVGGPGAK		1	Q8NC51	0	1013.5	1.30e+06	2	0.4	7.46	49	PC9_2
VCEEIAIIPSK	1xCarbamidomethyl [C2]	1	P08708	0	1258.67	3.88e+06	2	0.03	18.19	49	PC9_2
NLQEAEEWYK		1	P08670; P41219	0	1309.61		2	0.54	16.06	49	PC9_2
LNFAVASR		1	P30101	0	877.49	6.18e+06	2	0.53	15.5	49	PC9_2
LYDIDVAK		1	P62750	0	936.5	8.56e+06	2	0.82	15.85	49	PC9_2
NDFTEEEEAQVR		1	P63208	0	1466.64	1.16e+06	2	0.04	12.81	49	PC9_2
LAVEAVLR		1	P78371	0	870.54	3.04e+06	2	-1.16	17.9	49	PC9_2
LIINSLYK		1	P14625	0	963.59	6.44e+06	2	-0.46	18.67	49	PC9_2
GTVEPQLEAR		1	P21333	0	1099.57	5.87e+06	2	-0.4	12.45	49	PC9_2
LSSLIILMPHHVEPLER	1xOxidation [M8]	2	P50454	0	2000.1	3.11e+06	3	-0.23	19.07	49	PC9_2
DAGEGLLAVQITDPEGKPK		1	P21333	1	1938.02		3	0.51	19.51	49	PC9_2
ILVATNLFGR		1	O00148; Q13838	0	1103.66	6.75e+06	2	0.33	21.91	49	PC9_2
LLADPTGAFGK		1	P30044	0	1089.59	3.53e+06	2	1.15	17.81	49	PC9_2
LCSLFYTNEEVAK	1xCarbamidomethyl [C2]	1	P43243	0	1573.76	1.41e+06	2	-1.18	18.78	49	PC9_2
EDLQELNDR		1	P02545	0	1131.53	3.92e+06	2	-1.1	12.19	49	PC9_2
IGLFGGAGVGK		1	P06576	0	975.56	1.50e+07	2	0.05	18.95	49	PC9_2
YVMTTTTLER	1xOxidation [M3]	1	P05198	0	1230.6		2	-0.12	12.06	49	PC9_2
YPENFFLLR		1	P62136; P36873; P62140	0	1198.63	1.35e+06	2	-0.8	23.44	48	PC9_2
LGFMSAFVK		1	P36957	0	999.53	1.07e+06	2	-0.56	22.51	48	PC9_2
HFSGLEEAVYR		1	P50990	0	1307.64	1.36e+06	2	0.36	15	48	PC9_2
KPLLESGTLGTK		1	P22314	1	1243.73	1.09e+06	2	-0.19	13.1	48	PC9_2
YWLCAATGPSIK	1xCarbamidomethyl [C4]	1	P63244	0	1366.68	3.54e+06	2	-0.69	19.18	48	PC9_2
TATPQQAQEVHEK		2	P60174	0	1466.72	4.03e+06	2	0.11	7.82	48	PC9_2
DAGTIAGLNVMR		1	P11021	0	1217.63	4.55e+06	2	-0.32	19.33	48	PC9_2
TIQFVDWCPTGFK	1xCarbamidomethyl [C8]	1	P0DPH7; Q6PEY2; Q71U36; Q9NY65; Q9BQE3	0	1598.77	8.10e+06	2	0.66	23.28	48	PC9_2
LLEQYKEESK		1	Q00839	1	1266.66		2	-0.46	10.1	48	PC9_2
EITALAPSTMK	1xOxidation [M10]	1	P63267; P60709; P62736; P68133; P68032; P63261	0	1177.61	2.86e+07	2	0.85	13.8	48	PC9_2
NTDEMVELR		1	P61978	0	1106.51	5.14e+06	2	1.15	14.41	48	PC9_2
IIFVVGGPGSGK		1	P00568	0	1130.66		2	-0.46	19.43	48	PC9_2
NFYQEHPDLAR		1	P17844	0	1389.65	1.22e+06	2	-0.18	12.81	48	PC9_2
VLDPFTIKPLDR		1	P29401	1	1413.81		3	0.52	20.97	48	PC9_2
IVSQLLTLMDGLK		1	P55072	0	1430.83	5.00e+05	2	0.13	26.83	48	PC9_2
DSTLIMQLLR		1	P63104; P31947; P31946; Q04917; P61981; P27348; P62258	0	1189.66	9.00e+06	2	-0.91	26.21	48	PC9_2
VNVGEGSHPER		1	Q14315	0	1180.57		2	0.79	7.72	48	PC9_2
KDLYANNVLSGGTTMYPGIADR		1	P63267; P62736; P68032	1	2356.16		3	0.22	19.09	48	PC9_2
YSVDIPLDK		1	P61353	0	1049.55	1.21e+07	2	0.08	18.07	48	PC9_2
LSVDYGK		1	P0DPH7; Q71U36; P68363; Q9BQE3; P68366	0	781.41	2.03e+07	2	-0.39	11.8	48	PC9_2
ILEFFGLK		1	P07237	0	966.57	9.38e+06	2	0.72	24.31	48	PC9_2
VAVNDAHLLQYNHR		1	P17931	0	1649.85	2.95e+06	3	-0.62	13.05	48	PC9_2
SFYPEEVSSMVLTK		1	P11142	0	1616.79	5.90e+06	2	-1.13	21.8	48	PC9_2
IETIEVMEDR	1xOxidation [M7]	1	P51991	0	1250.59	4.36e+06	2	-0.18	13.64	48	PC9_2
VLAGDKNFITAEELR		1	O43707	1	1675.9	5.50e+05	3	-0.56	17.32	48	PC9_2
ALTVPELTQQMFDAK		1	Q13509; P04350; P68371	0	1691.87	1.94e+06	2	-1.76	23.65	48	PC9_2
MKETAEAYLGK		1	P11021	1	1240.62	1.20e+06	2	-1.97	11.44	48	PC9_2
LYSVSYLLK		1	P21333	0	1085.62	2.93e+05	2	1.08	20.91	48	PC9_2
HQGVMVGMGQK		1	P63267; P60709; P62736; P68133; Q562R1; P68032; P63261	0	1171.57	6.62e+06	2	-1.85	10.57	48	PC9_2
ALENDPDCR	1xCarbamidomethyl [C8]	1	P13796; P13797	0	1089.46	9.14e+05	2	0.1	8.39	48	PC9_2
LLEGEEER		1	P20700; P02545; Q03252	0	974.48	1.30e+07	2	0.45	10.05	48	PC9_2
VLVALASEELAK		1	A0FGR8	0	1242.73		2	0.6	19.85	48	PC9_2
SDGTETSTNLHQK		1	P48147	0	1417.66		2	-1.85	7.14	48	PC9_2
SGDAAIVDMVPGKPMCVESFSDYPPLGR	1xCarbamidomethyl [C16]	1	P68104; Q5VTE0	1	2995.4	3.60e+06	3	-1.23	23.09	48	PC9_2
VKVEPSHDASK		1	P21333	1	1196.63	2.87e+05	2	-0.29	6.68	48	PC9_2
AVPPTYADLGK	1xAcetyl [N-Term]	1	P21796	0	1173.62	2.38e+06	2	-0.09	19.82	47	PC9_2
VHSPSGALEECYVTEIDQDK	1xCarbamidomethyl [C11]	1	P21333	0	2277.03	1.01e+06	3	7.1	16.47	47	PC9_2
TVFAEHISDECK	1xCarbamidomethyl [C11]	1	P39023	0	1435.65	2.04e+06	2	-0.21	12.49	47	PC9_2
DICNDVLSLLEK	1xCarbamidomethyl [C3]	1	P63104	0	1418.72	2.20e+06	2	0.33	26.78	47	PC9_2
NLQYYDISAK		1	P62826	0	1214.61	3.88e+06	2	-0.83	15.59	47	PC9_2
TAVETAVLLLR		1	P49368	0	1185.72	4.00e+06	2	0.1	22.5	47	PC9_2
TKEQILEEFSK		1	O60506	1	1351.71		2	0.9	15.32	47	PC9_2
CCTESLVNR	2xCarbamidomethyl [C1; C2]	1	P02768	0	1138.5		2	-1.06	10.59	47	PC9_2
SDIGEVILVGGMTR	1xOxidation [M12]	1	P38646	0	1462.76	1.84e+06	2	0	19.99	47	PC9_2
ASGPPVSELITK		1	P16402; P10412; P16403	0	1198.67	1.07e+07	2	-0.62	17.33	47	PC9_2
SQAFIEMETR		1	P43243	0	1211.57		2	0.45	16.13	47	PC9_2
NILFVITKPDVYK		2	Q13765; E9PAV3; Q9BZK3	1	1549.9	4.36e+06	2	-0.23	21.27	47	PC9_2
GLAPDLPEDLYHLIK		2	P62277	0	1693.92	8.97e+06	2	0.43	24.68	47	PC9_2
WGTLTDCVVMR	1xCarbamidomethyl [C7]	1	P51991	0	1337.63	4.26e+06	2	0.2	19.41	47	PC9_2
FVDHVFDEQVIDSLTVK		1	P04843	0	1991.01	6.73e+05	3	3.08	22.52	47	PC9_2
YLTVAAVFR		1	P04350; P07437; P68371	0	1039.59	1.19e+07	2	0.29	21.46	47	PC9_2
VVLIGGKPDR		2	P61978	1	1053.64	1.39e+07	2	0.37	12.41	47	PC9_2
LVLEVAQHLGESTVR		1	P06576	0	1650.92	2.05e+06	2	-5.66	18.45	47	PC9_2
ITEFCHR	1xCarbamidomethyl [C5]	1	P07237	0	962.45	2.53e+06	2	-0.04	9.08	47	PC9_2
IGFGSFVEK		1	P05556	0	983.52	2.43e+06	2	-0.21	19.05	47	PC9_2
GPSYGLSR		1	Q9UI15	0	836.43	9.02e+06	2	-0.68	10.82	47	PC9_2
TCNCETEDYGEK	2xCarbamidomethyl [C2; C4]	1	Q00839	0	1505.55	4.42e+05	2	0.02	8.23	47	PC9_2
TITLEVEPSDTIENVK		1	P62987; P62979; P0CG47; P0CG48	0	1787.93	1.30e+07	2	-0.41	19.73	47	PC9_2
AIPDLTAPVAAVQAAVSNLVR		1	P18206	0	2076.18	2.34e+05	3	1.01	27.3	47	PC9_2
RAPFDLFENR		2	P07900	1	1264.64	6.72e+06	2	0.63	19.3	47	PC9_2
GSGTAEVELK		1	P14618	0	990.51	6.95e+06	2	0.46	11.23	47	PC9_2
TLGILGLGR		1	O43175	0	899.57	3.20e+06	2	-0.37	21.4	47	PC9_2
ELEEIVQPIISK		1	P11021	0	1397.79	6.55e+06	2	-0.18	20.76	47	PC9_2
TVLELQYVLDK		1	Q14444	0	1320.74	1.43e+06	2	0.7	22.56	47	PC9_2
GDVTITNDGATILK		1	P50991	0	1417.75	9.84e+05	2	0.89	17.37	47	PC9_2
LAAAFAVSR		1	P55084	0	905.52	1.55e+06	2	-0.62	15.7	47	PC9_2
LTAEEMDER		1	P46940	0	1093.48		2	1.73	10.64	47	PC9_2
YADEEIPR		1	O75369	0	992.47	1.91e+06	2	-0.41	11.93	47	PC9_2
SIYGEKFEDENFILK		2	P62937	1	1831.91	5.41e+06	2	-0.31	19.41	47	PC9_2
YYTSASGDEMVSLK	1xOxidation [M10]	1	P07900	0	1566.7	1.07e+06	2	-0.36	13.42	47	PC9_2
MDSTEPPYSQK		1	P68104; Q5VTE0	0	1282.56	5.07e+06	2	1.1	10.23	47	PC9_2
VLGDVIEVHGK		1	P02511	0	1165.66	7.50e+05	2	-0.34	14.74	46	PC9_2
HELLQPFNVLYEK		2	Q9UQ80	0	1629.86	3.23e+06	2	-0.04	21.42	46	PC9_2
IGVLDEGK		1	P46781	0	830.46	1.65e+07	2	-0.4	13.56	46	PC9_2
SGDAAIVDMVPGKPMCVESFSDYPPLGR	1xCarbamidomethyl [C16]; 2xOxidation [M9; M15]	1	P68104; Q5VTE0	1	3027.39	2.18e+06	3	-0.86	20.01	46	PC9_2
GEGGEFSVDR		1	Q8NC51	0	1052.46	3.52e+05	2	-0.51	11.88	46	PC9_2
GPFLVALGK		1	Q96HC4	0	901.55	1.55e+06	2	-0.05	20.86	46	PC9_2
IIVDELK		1	P63244	0	829.5	4.14e+06	2	-0.48	16.14	46	PC9_2
LSESQLSFR		1	Q96PK6	0	1066.55	5.70e+05	2	1.63	15.49	46	PC9_2
TVPEELVKPEELSK		1	Q9UMS4	1	1597.87	6.71e+05	2	1.76	15.98	46	PC9_2
DGYAQILR		1	Q99798	0	935.49	2.12e+06	2	-0.14	16.24	46	PC9_2
FQELIFEDFAR		1	Q96TA1	0	1414.7	1.03e+06	2	-1.65	24.19	46	PC9_2
KSDGIYIINLK		1	P08865	1	1263.73		2	0.62	18.34	46	PC9_2
EIKDILIQYDR		1	P62249	1	1405.77	1.01e+06	2	0.55	18.28	46	PC9_2
FACHSASLTVR	1xCarbamidomethyl [C3]	1	Q15233	0	1248.62	1.91e+06	3	-0.57	11.24	46	PC9_2
NVADYYPEYK		1	P61421	0	1261.57	6.53e+05	2	0.48	14.59	46	PC9_2
ILLAELEQLKGQGK		1	P08670	1	1539.91		3	-0.06	19.42	46	PC9_2
STLTDSLVCK	1xCarbamidomethyl [C9]	1	P13639	0	1123.57	8.67e+06	2	0.42	15.15	46	PC9_2
HIDLVEGDEGR		1	P19367	0	1239.6		2	0.65	12.4	46	PC9_2
LYDAYELK		1	P08758	0	1014.51	4.57e+06	2	0.63	15.51	46	PC9_2
LTFDTTFSPNTGK		1	P45880	0	1428.7		2	1.33	18.55	46	PC9_2
ICHQIEYYFGDFNLPR	1xCarbamidomethyl [C2]	1	P05455	0	2071.97		3	0.53	22.03	46	PC9_2
GFSLEELR		1	P26373	0	950.49	8.93e+06	2	0.15	19.02	46	PC9_2
FNPFVTSDR		1	P61254; Q9UNX3	0	1082.53	7.86e+06	2	0.57	17.48	46	PC9_2
FPGQLNADLR		1	Q13885; Q13509; Q9H4B7; P04350; A6NNZ2; Q9BUF5; Q3ZCM7; P07437; P68371; Q9BVA1	0	1130.6	1.34e+07	2	0.09	17.32	46	PC9_2
QLLLTADDR		1	P04075	0	1044.57	7.11e+06	2	0.47	16.12	46	PC9_2
LFYADHPFIFLVR		2	P50454	0	1637.88	5.41e+06	2	-1.58	24.98	46	PC9_2
AHSSMVGVNLPQK		1	P00558	0	1367.71	2.70e+05	2	0.55	13.25	46	PC9_2
SPFVVNVAPPLDLSK		1	Q14315	0	1582.88	1.10e+06	2	-0.05	24.05	46	PC9_2
LYAQDADGCPIDIK	1xCarbamidomethyl [C9]	1	Q14315	0	1578.75		2	-0.05	16.49	46	PC9_2
EDLTEIR		1	P05388; Q8NHW5	0	875.45		2	0.14	13.04	46	PC9_2
AELAELPLR		1	Q96QK1	0	1011.58	1.84e+06	2	0.52	18.99	46	PC9_2
VNVDEVGGEALGR		1	P68871	0	1314.66	8.50e+06	2	-0.07	15.29	46	PC9_2
RDQALTEEHAR		1	P12814	1	1325.66	1.77e+06	3	0.41	7	46	PC9_2
KSEIEYYAMLAK	1xOxidation [M9]	1	P62888	1	1461.73	4.43e+05	2	-0.82	15.88	46	PC9_2
IYFMAGSSR		1	P14625	0	1031.5	2.30e+06	2	0.21	16.47	46	PC9_2
NELSGALTGLTR		1	P26639	0	1231.66	1.14e+06	2	-0.48	18.48	46	PC9_2
HWGGNVLGPK		1	P62424	0	1064.56	1.24e+07	2	0.28	12.84	46	PC9_2
VTGTLDANR		1	Q16658	0	946.5	1.46e+06	2	-0.65	9.15	46	PC9_2
HEVININLK		1	P78417	0	1079.62	2.86e+06	2	-0.33	15.22	46	PC9_2
APILIATDVASR		1	Q92841; P17844	0	1226.71	1.37e+07	2	0.65	18.99	45	PC9_2
TNEAQAIETAR		1	Q5JXB2; P61088	0	1203.6	6.18e+05	2	-1.15	10.58	45	PC9_2
SEETLDEGPPK		1	Q00688	0	1201.56	5.43e+05	2	0.19	10.72	45	PC9_2
GVVEVTHDLQK		2	P50454	0	1224.66	1.55e+07	2	0.18	12.45	45	PC9_2
VGQAVDVVGQAGKPK		1	Q13200	1	1452.82	8.43e+05	3	-0.51	11.37	45	PC9_2
VLPSITTEILK		1	P35232	0	1213.74	4.25e+06	2	0.26	22.06	45	PC9_2
NLDDGIDDER		1	Q9H361; P11940	0	1161.5	3.16e+06	2	-0.38	11.98	45	PC9_2
VGSTSENITQK		1	O00571; O15523	0	1163.59	1.29e+06	2	0.11	8.58	45	PC9_2
GMGGAFVLVLYDEIKK	1xOxidation [M2]	1	P05141; P12235	1	1755.93	1.84e+06	3	0.59	23.54	45	PC9_2
YNADEAR		1	P47813; O14602	0	838.37	4.83e+05	2	0.33	7.1	45	PC9_2
LQNNNVYTIAK		1	P63010	0	1277.68		2	0.6	13.41	45	PC9_2
EFPGFLENQKDPLAVDK		2	P60903	1	1946.99	3.82e+06	2	7.31	20.58	45	PC9_2
FILNLPTFSVR		1	P49721	0	1306.75	9.13e+05	2	-1.14	26.51	45	PC9_2
LMMDPLTGLNR		1	O60506	0	1260.64	1.10e+06	2	0.74	21.83	45	PC9_2
LLEPVLLLGK		1	P62249	0	1094.72	1.26e+07	2	0.51	24.91	45	PC9_2
VYNYNHLMPTR	1xOxidation [M8]	1	P61353	0	1423.68	3.54e+05	2	-0.13	11.38	45	PC9_2
DQVANSAFVER		1	P07900	0	1235.6	6.70e+06	2	-0.4	13.36	45	PC9_2
MLSCAGADR	1xCarbamidomethyl [C4]	1	Q96L21; P27635	0	980.43	2.95e+06	2	-0.24	9.3	45	PC9_2
FQNALLVR		1	P02768	0	960.56	9.25e+05	2	-0.61	17.01	45	PC9_2
ATAVMPDGQFK		1	Q06830	0	1164.57	3.01e+06	2	0.05	14.6	45	PC9_2
EDGAISTIVLR		1	P50990	0	1173.65	1.18e+06	2	-0.51	19.06	45	PC9_2
TFCQLILDPIFK	1xCarbamidomethyl [C3]	1	P13639	0	1494.8	5.20e+06	2	-1.53	26.45	45	PC9_2
LGPALATGNVVVMK		1	P05091	0	1369.79	3.13e+06	2	0.69	19.67	45	PC9_2
ELAEQLGLSTGEK		1	O75821	0	1374.71	7.69e+05	2	-0.71	16.72	45	PC9_2
DSYVGDEAQSKR		1	P63267; P60709; P62736; P68133; P68032; P63261	1	1354.62	1.33e+06	2	0.08	8.3	45	PC9_2
LTDCVVMR	1xCarbamidomethyl [C4]	1	P22626	0	993.49	6.69e+06	2	-0.94	13.57	45	PC9_2
ALTLIAGSPLK		1	Q86VP6	0	1083.68	1.49e+06	2	-0.5	20.5	45	PC9_2
QITLNDLPVGR		1	Q13162	0	1225.69	5.64e+06	2	-1.73	19.57	45	PC9_2
MDDREDLVYQAK	1xAcetyl [N-Term]	1	P62258	1	1524.7		2	-1.05	16.09	45	PC9_2
VLQALEGLK		1	P39019	0	970.59	1.04e+07	2	-0.35	17.86	45	PC9_2
PEFLEDPSVLTK		1	P42167; P42166	0	1374.72	2.15e+06	2	0.36	20.25	45	PC9_2
SIQLDGLVWGASK		1	P29692	0	1373.74	2.95e+06	2	0.19	22.63	45	PC9_2
EAIEGTYIDKK		1	P62280	1	1266.66	1.90e+06	2	-0.26	11.23	45	PC9_2
VGNLGLATSFFNER		1	O00571	0	1524.78	2.24e+06	2	-1.65	22.83	45	PC9_2
SLEDALSSDTSGHFR		1	P08133	0	1621.75		3	0.16	15.91	45	PC9_2
ELSDIAHR		1	P04075	0	940.48	5.15e+06	2	-0.07	10	45	PC9_2
ILLDVK		1	P02533; Q04695	0	700.46	1.32e+06	2	-0.75	16.7	45	PC9_2
ESYPVFYLFR		1	P30040	0	1320.66	4.62e+05	2	-0.39	25.86	45	PC9_2
LDVTILSPSR		1	O75369	0	1100.63	1.77e+06	2	1.47	19.52	45	PC9_2
AAYFGVYDTAK		1	P12236; P12235	0	1205.58	3.72e+06	2	-1.26	16.78	45	PC9_2
GLVAEGHR		1	P18206	0	838.45		2	-0.71	7.97	45	PC9_2
HFELGGDK		1	Q969Q0; P83881	0	902.44	2.93e+06	2	0.31	10.72	45	PC9_2
LVLLGESAVGK		1	P51148; P20339; P61020	0	1085.66	3.59e+06	2	0.84	18.86	45	PC9_2
SYSSGGEDGYVR		1	Q13347	0	1276.54		2	0.16	10.07	45	PC9_2
TPVEPEVAIHR		1	P60866	0	1247.67	9.01e+06	3	-0.17	13.01	45	PC9_2
NQTAEKEEFEHQQK		2	P11142	1	1745.81	1.84e+06	3	-0.17	7.3	45	PC9_2
KADIDLTK		1	P62269	1	903.51	3.44e+06	2	-0.27	10	45	PC9_2
AVDIPHMDIEALK		2	P62906	0	1451.76	4.21e+06	2	0.59	20.09	45	PC9_2
LQQTEAELR		1	P26640	0	1087.57		2	-1.07	10.59	45	PC9_2
AIELFSVGQGPAK		1	P30419	0	1316.72	8.11e+05	2	0.18	20.35	45	PC9_2
TTTGSYIANR		1	P28072	0	1083.54		2	0.88	9.97	45	PC9_2
AYAALAALEK		1	Q12906	0	1020.57	3.35e+05	2	0.37	17.89	45	PC9_2
LDELYGTWR		1	P36578	0	1152.57	1.95e+06	2	-1.26	18.16	45	PC9_2
WTEYGLTFTEK		1	P21796	0	1374.66	3.90e+06	2	-0.07	19.7	45	PC9_2
LITEDVQGK		1	P61247	0	1002.55	1.66e+07	2	-0.59	11.76	44	PC9_2
ELYLFDVLR		1	P08243	0	1167.64	3.67e+05	2	3.1	26.68	44	PC9_2
IGPLGLSPK		1	P30050	0	881.55	1.57e+07	2	-0.23	17.4	44	PC9_2
IEYAKPTR		1	P14866	1	977.54	1.61e+05	2	-0.22	8.51	44	PC9_2
QPYAVSELAGHQTSAESWGTGR		1	P36578	0	2332.1	3.22e+06	3	-0.53	16.08	44	PC9_2
HDADGQATLLNLLLR		1	O43242	0	1649.9	2.38e+05	3	-0.81	25.61	44	PC9_2
EADDIVNWLK		1	P07237	0	1202.61	6.88e+06	2	-0.02	22.34	44	PC9_2
VLETTVEIFNK		1	Q96QK1	0	1292.71	7.48e+05	2	1.6	19.66	44	PC9_2
GLDVDSLVIEHIQVNK		1	P18621	0	1778.96	5.23e+06	3	0.28	21.66	44	PC9_2
LECVEPNCR	2xCarbamidomethyl [C3; C8]	1	Q969Q0; P83881	0	1176.51	4.45e+06	2	-0.42	10.29	44	PC9_2
GVEICIATPGR	1xCarbamidomethyl [C5]	1	Q92841; P17844	0	1172.61	2.52e+06	2	0.07	17.36	44	PC9_2
SGMNVAR		1	P14618	0	734.36	1.58e+06	2	-0.09	8.44	44	PC9_2
AVAGDASESALLK		1	P05023	0	1231.65	8.39e+05	2	0.81	14.67	44	PC9_2
VGLQVVAVK		1	P10809	0	912.59	1.86e+07	2	-0.05	16.97	44	PC9_2
KLELSENR		1	Q92688	1	988.54	1.76e+06	2	-0.33	9.42	44	PC9_2
GPSLNPVLDYDHGSR		1	P43243	0	1626.79	5.62e+05	3	-0.17	16.35	44	PC9_2
MLDMGFEPQIR		1	O00571; O15523; Q92841; P17844	0	1336.64	1.81e+06	2	-0.25	21.17	44	PC9_2
HVLTGSADNSCR	1xCarbamidomethyl [C11]	1	Q13347	0	1316.6		2	0.24	7.74	44	PC9_2
VTLATLK		1	P06748	0	745.48	2.77e+07	2	-0.35	14.69	44	PC9_2
EGIPALDNFLDK		1	P13639	0	1331.68	1.22e+06	2	0.62	23.78	44	PC9_2
FSMPGFK		1	Q09666	0	813.4	4.82e+06	2	-0.48	18.74	44	PC9_2
AKFEELNMDLFR	1xOxidation [M8]	2	P11021	1	1528.75	1.86e+06	3	-0.06	18.17	44	PC9_2
GFVFITFK		1	Q99729	0	958.54	1.08e+06	2	1.01	23.99	44	PC9_2
VFQFLNAK		1	P83731	0	966.54	9.58e+06	2	-0.73	19.24	44	PC9_2
LQQLPADFGR		1	Q96AG4	0	1144.61	3.35e+06	2	0.28	16.54	44	PC9_2
PLELSDFR		1	P42167	0	976.51		2	-0.13	18.64	44	PC9_2
AHQVVEDGYEFFAK		1	P62136; P36873; P62140	0	1639.78	4.76e+05	2	-1.06	17.34	44	PC9_2
AGFAGDDAPR		1	A5A3E0; P63267; P0CG39; P60709; Q6S8J3; P62736; P68133; P0CG38; P68032; P63261	0	976.45	1.43e+08	2	-0.12	10.47	44	PC9_2
VLCLAVAVGHVK	1xCarbamidomethyl [C3]	2	P62906	0	1265.74	3.85e+06	2	0.06	17.96	44	PC9_2
NFSDNQLQEGK		1	P37802	0	1279.59	5.17e+06	2	-1.5	11.08	44	PC9_2
IYVGNLPPDIR		1	Q07955	0	1256.7	2.41e+06	2	0.1	19.05	44	PC9_2
AQIWDTAGQER		1	P62491; Q15907	0	1274.61		2	0.16	14.18	44	PC9_2
LSPSPTSQR		1	P02545	0	972.51	1.09e+07	2	1.72	8.62	44	PC9_2
MTDQEAIQDLWQWR		1	P06748	0	1819.84	5.51e+05	3	-0.55	24.39	44	PC9_2
TLIQNCGASTIR	1xCarbamidomethyl [C6]	1	P49368	0	1333.69	2.13e+06	2	1.19	13.46	44	PC9_2
QLQDEMLR		1	P02545	0	1032.51	2.82e+06	2	0.9	14.07	44	PC9_2
VPDGMVGLIIGR		1	Q92945	0	1226.69	7.41e+05	2	1.19	23.45	44	PC9_2
AAVEEGIVLGGGCALLR	1xCarbamidomethyl [C13]	1	P10809	0	1684.91	3.76e+06	2	0.08	21.95	44	PC9_2
TIPIDGDFFSYTR		1	P05091	0	1531.74	2.85e+06	2	1.75	23.04	44	PC9_2
AFHNEAQVNPER		2	P17987	0	1411.67	2.04e+06	2	0.35	9.1	44	PC9_2
VSILESLDKWER		1	P10644	1	1474.79	7.08e+05	3	-0.25	21.44	44	PC9_2
AQDQGEKENPMR	1xAcetyl [N-Term]; 1xOxidation [M11]	1	P62913	1	1460.64	2.01e+05	2	-0.72	7.52	44	PC9_2
DELHIVEAEAMNYEGSPIK	1xOxidation [M11]	1	P06748	0	2161.01	1.30e+06	3	1.2	19.68	44	PC9_2
VLATVTK		1	Q02878	0	731.47	1.17e+07	2	-0.07	10.32	44	PC9_2
AGTVVLDDVELR	1xAcetyl [N-Term]	1	P25205	0	1328.71	9.35e+05	2	-0.56	24.48	44	PC9_2
YIESPVLFLR		1	Q14166	0	1236.7	6.89e+05	2	-0.22	23.96	44	PC9_2
TDAPLNIR		1	Q12931	0	899.49	7.72e+05	2	-1.24	14.1	44	PC9_2
KLEDGPK		1	P68104; Q5VTE0	1	786.44	1.37e+07	2	-0.23	6.67	44	PC9_2
LTGVFAPR		1	P22090; Q8TD47; P62701	0	860.5	2.35e+07	2	3.08	15.74	44	PC9_2
GYEEWLLNEIR		1	P12814; P35609; O43707	0	1421.71		2	-1.79	23.85	44	PC9_2
VTMQNLNDR		1	P02533; Q7Z3Y7; P13645; Q7Z3Y9; Q7Z3Z0; Q7Z3Y8; P08779	0	1090.53	4.74e+06	2	0.19	11.23	43	PC9_2
VYIASSSGSTAIK		1	O75368	0	1283.68		2	-0.59	12.99	43	PC9_2
AAVEWFDGK		1	Q01844	0	1022.49	1.24e+06	2	2.28	17.71	43	PC9_2
IGIFGQDEDVTSK		1	P16615	0	1408.7		2	-1.36	18.39	43	PC9_2
ETLLNSATTSLNSK		1	P50991	0	1478.77	1.32e+06	2	0.18	16.41	43	PC9_2
VFEGNRPTNSIVFTK		1	P06744	1	1708.9		2	-1.24	15.25	43	PC9_2
SFMALSQDIQK		1	Q14444	0	1267.64	9.50e+05	2	-0.71	18.19	43	PC9_2
LTLDTIFVPNTGK		1	Q9Y277	0	1418.79	2.52e+06	2	-1.18	22.92	43	PC9_2
EIVHIQAGQCGNQIGAK	1xCarbamidomethyl [C10]	1	Q13885; Q13509; P07437; Q9BVA1	0	1822.92	5.74e+06	3	0.36	13.04	43	PC9_2
CKDDEFTHLYTLIVRPDNTYEVK	1xCarbamidomethyl [C1]	1	P27797	2	2856.39		3	0.37	21.11	43	PC9_2
DIIALNPLYR		1	P36776	0	1187.68	5.24e+05	2	1.53	23.24	43	PC9_2
KIEEIKDFLLTAR		1	P63173	2	1575.91		3	0.75	19.1	43	PC9_2
VLGAFSDGLAHLDNLK		1	P02042; P68871	0	1669.89	6.97e+05	3	-0.26	21.03	43	PC9_2
MDSTANEVEAVK		1	P07237	0	1293.6	2.51e+06	2	0.33	11.75	43	PC9_2
TCLLISYTTNK	1xCarbamidomethyl [C2]	1	P60953	0	1313.68	1.09e+06	2	-0.49	18.01	43	PC9_2
YPIEHGIITNWDDMEK		1	P63267; P62736; P68133; P68032	0	1960.91	2.06e+06	2	-0.25	18.5	43	PC9_2
NLLSVAYK		1	P63104; P31947; P31946; Q04917; P61981; P27348; P62258	0	907.52	3.87e+07	2	-1.45	17.17	43	PC9_2
KEELTLEGIR		1	P60842	1	1187.66	3.15e+06	2	0.09	15.03	43	PC9_2
SQFTITPGSEQIR		1	Q99798	0	1463.75	1.43e+06	2	-0.21	16.54	43	PC9_2
VLVWDLR		1	O43684	0	900.53	1.24e+06	2	-1.05	21.28	43	PC9_2
EMQPTHPIR		1	P63104; P31946; P27348	0	1108.56	2.18e+06	2	0.68	9.06	43	PC9_2
SIQFVDWCPTGFK	1xCarbamidomethyl [C8]	1	P68363; P68366	0	1584.75	9.72e+06	2	0.53	23.11	43	PC9_2
IGAEVYHNLK		2	P06733	0	1143.62	3.99e+07	3	-0.82	12.11	43	PC9_2
VLGVPIIVQASQAEK		1	Q14498	0	1551.91		2	0.07	22.23	43	PC9_2
IAIYELLFK		1	P46783	0	1109.66	3.07e+06	2	0.71	26.61	43	PC9_2
DFLLKPELLR		1	O00148; Q13838	1	1243.74	3.35e+06	2	0.6	22.09	43	PC9_2
YIDQEELNK		1	P07900; P08238; Q58FF8; Q14568	0	1151.56	1.96e+07	2	0.12	11.36	43	PC9_2
LKEEEEDKK		1	P27797	2	1147.58	2.27e+06	3	-0.16	5.57	43	PC9_2
VVDDELATR		1	O00330	0	1017.52	3.42e+05	2	1.61	11.64	43	PC9_2
SKVDEAVAVLQAHQAK		1	Q9H361; P11940	1	1693.92	3.63e+06	3	0.31	14.17	43	PC9_2
FNENNR		1	P17931	0	793.36	1.93e+06	2	-0.6	6.77	43	PC9_2
QVAQQEAER		1	P35232	0	1058.52	4.35e+05	2	0.11	6.91	43	PC9_2
KLEAAEDIAYQLSR		1	P35232	1	1606.84		2	1.32	17.72	43	PC9_2
AVLVDLEPGTMDSVR	1xOxidation [M11]	1	P04350; Q3ZCM7; P68371	0	1617.82	6.25e+05	2	-2.65	19.12	43	PC9_2
LDQLIYIPLPDEK		1	P55072	0	1556.86	2.49e+06	2	-1.76	24.86	43	PC9_2
AEYLASIFGTEK	1xAcetyl [N-Term]	1	Q8WU68; Q01081	0	1370.68		2	-0.13	27.39	43	PC9_2
VFNLYPR		1	Q16555	0	908.5	1.55e+06	2	0.09	17.8	43	PC9_2
YALTGDEVK		1	P22090; Q8TD47; P62701	0	995.5	8.29e+06	2	-0.27	12.73	43	PC9_2
ITQCSVEIQR	1xCarbamidomethyl [C4]	1	O15400	0	1233.63	1.98e+05	2	-2.33	12.02	43	PC9_2
FTVDLPK		1	P62495	0	819.46	1.29e+06	2	-0.49	17.94	43	PC9_2
VNQAIWLLCTGAR	1xCarbamidomethyl [C9]	1	P46782	0	1501.79	4.68e+06	2	-1	22.15	43	PC9_2
YNILGTNTIMDK		1	Q00839	0	1382.7	2.56e+06	2	0.43	19.47	42	PC9_2
FLILPDMLK		1	P62318	0	1089.64	1.06e+06	2	-1.16	26.05	42	PC9_2
TGTAYTFFTPNNIK		1	P17844	0	1574.78	1.99e+06	2	0.33	20.22	42	PC9_2
LTFDEYR		1	P12429	0	943.45	4.74e+06	2	2.24	15.28	42	PC9_2
FLEPTLR		1	P14868	0	875.5	2.61e+06	2	0.76	17.05	42	PC9_2
MFVGGLSWDTSK		1	Q99729	0	1327.64	2.91e+06	2	0.15	21.12	42	PC9_2
KSEIEYYAMLAK		1	P62888	1	1445.73		3	0.44	17.54	42	PC9_2
GLSQSALPYR		1	P62277	0	1091.58	1.27e+07	2	0.24	14.68	42	PC9_2
ALLANALTSALR		1	P57088	0	1213.73	4.25e+06	2	0.16	22.53	42	PC9_2
HVAEVLEYTK		1	P05198	0	1188.63	1.10e+06	2	-0.01	13.16	42	PC9_2
IYLYLTK		1	P41250	0	913.54	1.77e+06	2	-0.31	18.83	42	PC9_2
LYLQTR		1	P33993	0	793.46	1.72e+06	2	0.14	12.75	42	PC9_2
DGLAFNALIHR		1	Q9H254; O43707	0	1226.66	9.95e+05	3	-0.2	20.17	42	PC9_2
VLVQNAAGSQEK		1	Q9Y490	0	1243.66		2	0.6	9.85	42	PC9_2
ICDDELILIK	1xCarbamidomethyl [C2]	1	P17987	0	1231.66	2.84e+06	2	0.26	21.02	42	PC9_2
GLQTSQDAR		1	P27797	0	975.49	6.56e+06	2	0.44	7.63	42	PC9_2
MPILGLGTWK		1	P15121	0	1115.63		2	2.13	23.58	42	PC9_2
RFPGYDSESK		1	P46777	1	1185.55	1.95e+06	2	0.55	10.26	42	PC9_2
LPDVYGVFQFK		1	P39656	0	1312.69	1.22e+06	2	-0.61	24.19	42	PC9_2
LPEGDLGK		1	Q6IS14; P63241	0	828.45	4.18e+06	2	-0.6	11.42	42	PC9_2
FNVWDTAGQEK		1	P62826	0	1294.61	3.96e+06	2	0.01	17.05	42	PC9_2
LDYILGLK		1	P46781	0	934.56	7.32e+06	2	-0.35	21.09	42	PC9_2
QWGWTQGR		1	P18621	0	1018.49	3.14e+06	2	0.3	15.35	42	PC9_2
AQHEDQVEQYK		1	P02545	0	1374.63		2	-0.15	8	42	PC9_2
GGGGNFGPGPGSNFR		1	P22626	0	1377.63	9.84e+06	2	-0.35	13.66	42	PC9_2
MMVAGFK		1	Q00839	0	783.39	2.53e+06	2	-0.51	15.69	42	PC9_2
APWELLELR		1	P54577	0	1126.63	5.75e+05	2	-0.09	24.21	42	PC9_2
IWHHSFYNELR		1	P63267; P62736	0	1501.73	2.57e+06	3	-0.29	14.57	42	PC9_2
HLNEIDLFHCIDPNDSK	1xCarbamidomethyl [C10]	1	Q15185	0	2066.96	1.11e+06	3	-0.25	19.34	42	PC9_2
ALDTMNFDVIK	1xOxidation [M5]	1	Q13310; P11940	0	1282.63	1.64e+06	2	0.04	18.53	42	PC9_2
NSPLVSR		1	P40926	0	772.43	5.71e+06	2	1.29	9.91	42	PC9_2
VTQSNFAVGYK		1	P21796	0	1213.62	5.71e+06	2	-0.32	13.72	42	PC9_2
TDITYPAGFMDVISIDK		1	P62701	0	1885.93	1.41e+06	2	-2.58	25.93	42	PC9_2
PADEIAVDR		1	Q16658	0	985.49	2.29e+06	2	-0.29	11.63	42	PC9_2
AELNEFLTR		1	P23396	0	1092.57	8.27e+06	2	0.23	18.16	42	PC9_2
DISEASVFDAYVLPK		1	P62854	0	1653.84	4.50e+06	2	-0.19	24.63	42	PC9_2
VPVHDVTDASK		2	P21333	0	1167.6	6.35e+06	3	-0.28	8.91	42	PC9_2
EANQAINPK		1	P17844	0	984.51	1.84e+06	2	-0.16	8.21	42	PC9_2
CPFTGNVSIR	1xCarbamidomethyl [C1]	1	P62280	0	1150.57	2.88e+06	2	0.17	15.44	42	PC9_2
FATHAAALSVR		1	P23246	0	1143.63	6.33e+06	3	0.09	12.54	42	PC9_2
ASGPGLNTTGVPASLPVEFTIDAK		1	P21333	0	2342.22	9.40e+05	3	-0.17	24.46	42	PC9_2
LLDEVFFSEK		1	P25789	0	1226.63	1.92e+06	2	0.47	22.1	42	PC9_2
LSYNTASNK		1	P49207	0	997.49	3.05e+06	2	-0.04	8.83	42	PC9_2
LWTLVSEQTR		1	P46776	0	1232.66	1.06e+07	2	1.99	19.25	42	PC9_2
LGLELGK		1	P11908; P21108; P60891	0	729.45	1.29e+06	2	-0.29	16.78	42	PC9_2
NNQITNNQR		1	P00558	0	1101.54	1.59e+06	2	0.7	6.87	42	PC9_2
IEWLESHQDADIEDFK		1	P11021	0	1974.91	6.66e+06	3	1.13	19.2	42	PC9_2
FSASSGGGGSR		1	P78344	0	969.44	3.17e+05	2	3.67	7.41	42	PC9_2
SNFGYNIPLK		1	P25788	0	1152.6	1.62e+06	2	0.42	18.67	42	PC9_2
VNILFDFVK		1	P55010	0	1094.62	5.53e+05	2	0.43	25.51	42	PC9_2
RVLQALEGLK		1	P39019	1	1126.69	3.05e+06	2	0.43	15.48	42	PC9_2
GNVGFVFTK		1	P05388	0	968.52	9.30e+06	2	0.08	18.04	42	PC9_2
AIDLFTDAIK		1	Q8IZP2; P50502; Q8NFI4	0	1106.61	4.49e+06	2	0.31	22.13	42	PC9_2
MDGIVPDIAVGTK	1xAcetyl [N-Term]	1	P26599	0	1357.7		2	-0.72	25.8	41	PC9_2
LTGMAFR		1	O14556; P04406	0	795.42	2.75e+07	2	1.57	14.91	41	PC9_2
YAICSALAASALPALVMSK	1xCarbamidomethyl [C4]; 1xOxidation [M17]	1	P36578	0	1953.02	1.44e+06	2	1.55	24.62	41	PC9_2
EGIILFK		1	P05455	0	819.5	2.66e+06	2	-0.57	20.59	41	PC9_2
YNIMLVR		1	P50990	0	908.5		2	-0.73	18.46	41	PC9_2
NFGEDMDDER		1	Q9H361; P11940	0	1227.46	6.03e+05	2	0.03	12.01	41	PC9_2
QEGGDNDLIER		1	P30566	0	1245.57	2.32e+05	2	-0.38	11.69	41	PC9_2
VEVTEFEDIK		1	Q01105; P0DME0	0	1208.6	7.38e+06	2	0.02	17.74	41	PC9_2
WFLTCINQPQFR	1xCarbamidomethyl [C5]	1	P26641	0	1609.79	3.43e+06	2	-0.25	23.16	41	PC9_2
VDKLDASESLR		1	Q00610	1	1232.65	1.39e+06	3	-0.5	11.24	41	PC9_2
LSILYPATTGR		1	P30041	0	1191.67	2.50e+06	2	-0.25	19.1	41	PC9_2
LDLTLR		1	Q4U2R8	0	730.45	2.94e+07	2	0.28	14.65	41	PC9_2
DFNHINVELSLLGK		1	P32969	0	1598.85	6.84e+05	3	-0.01	22.72	41	PC9_2
TWNDPSVQQDIK		1	P11021	0	1430.69	5.53e+06	2	0.29	14.49	41	PC9_2
NLLHVTDTGVGMTR		1	P14625	0	1513.78	5.37e+05	2	0.46	16.07	41	PC9_2
EAFSLFDKDGDGTITTK		1	P0DP23	1	1844.89	1.64e+06	3	0.08	18.59	41	PC9_2
MLAEDELR	1xOxidation [M1]	1	P61204; P84077	0	992.47	1.82e+06	2	-1.66	12.31	41	PC9_2
IEVLQR		1	Q9P2M7	0	757.46	2.31e+06	2	-0.74	13.11	41	PC9_2
DIVQFVPFR		1	Q86YQ8; Q96FN4; O75131; Q9HCH3; Q9UBL6; Q8IYJ1; O95741; Q96A23	0	1120.61	1.13e+06	2	0.18	24.16	41	PC9_2
FFSGYGR		1	Q13247	0	833.39	2.33e+06	2	-0.41	13.72	41	PC9_2
LMVALAK		1	A6NMY6; P07355	0	745.46	1.40e+07	2	-0.44	16.37	41	PC9_2
ILQAVNFPFLVK		1	P17612	0	1388.83	1.45e+06	2	-0.02	26.06	41	PC9_2
QTQTFTTYSDNQPGVLIQVYEGER		1	P11142	0	2774.33	8.15e+05	3	0.17	21.78	41	PC9_2
LSEELSGGR		1	Q9P1U1; P61158	0	947.48	1.97e+06	2	3.33	10.3	41	PC9_2
ALEEANADLEVK		1	P02533; P19012; P13646; P08779	0	1301.66	1.44e+06	2	1.25	14.43	41	PC9_2
GYSFTTTAER		1	P60709; P63261	0	1132.53	9.70e+07	2	0.3	13.04	41	PC9_2
ILNIFGVIK		1	P02786	0	1016.65	8.01e+05	2	0.16	25.28	41	PC9_2
NTLQLHR		1	P61313	0	881.5	4.60e+06	2	0.96	9.49	41	PC9_2
LVECLETVLNK	1xCarbamidomethyl [C4]	1	O95782	0	1317.71	9.00e+05	2	0.21	19.59	41	PC9_2
TFSVWYVPEVTGTHK		2	P21333	0	1750.88	3.98e+06	3	1.27	21.27	41	PC9_2
DAVLLVFANK		1	P61204; P84077; P84085	0	1089.63	5.65e+06	2	0.14	23.05	41	PC9_2
IILPEGAK		1	P04843	0	840.52	3.91e+06	2	0.19	14.86	41	PC9_2
KLEVNEAELLR		1	Q6NZI2	1	1313.74	2.40e+06	3	-0.07	16.16	41	PC9_2
FENLCK	1xCarbamidomethyl [C5]	1	Q58FG0; P07900; P08238; Q58FF8; Q58FF7	0	810.38	1.50e+07	2	-0.07	10.47	41	PC9_2
FEDYLNAESR		1	Q16181	0	1243.56	1.40e+06	2	0.34	15.23	41	PC9_2
HYLFDVQR		1	P24539	0	1077.55	2.38e+06	2	-0.86	15.66	41	PC9_2
LLEGEESR		1	P08729; P17661; P08670; P41219; Q9NSB2; P05787	0	932.47	7.25e+06	2	0.48	9.72	41	PC9_2
AHSSMVGVNLPQK	1xOxidation [M5]	1	P00558	0	1383.7	5.06e+05	2	1.48	11.3	41	PC9_2
SLETENAGLR		1	P02545	0	1089.55	1.49e+07	2	0.03	11.61	41	PC9_2
SCNCLLLK	2xCarbamidomethyl [C2; C4]	1	P06733	0	1007.5	2.05e+07	2	-0.04	15.07	41	PC9_2
AVLFCLSEDKK	1xCarbamidomethyl [C5]	2	P23528	1	1309.68	1.04e+07	2	-0.37	16.78	41	PC9_2
DTLMISR	1xOxidation [M4]	2	P01857; P01861; P01859; P01860	0	851.43	2.03e+08	2	-0.22	12.51	41	PC9_2
GLDVEDVK		1	Q92841; P17844	0	874.45	5.43e+06	2	0.08	13.34	41	PC9_2
ELASQPDVDGFLVGGASLKPEFVDIINAK		1	P60174	1	3029.58	2.47e+06	3	1.65	26.13	41	PC9_2
LIFSTITSK		1	P43686	0	1009.59	1.23e+06	2	0.36	18.85	41	PC9_2
TLEEDEEELFK		1	P43487	0	1381.64	1.49e+06	2	0.32	18.6	41	PC9_2
LGADFIGR		1	O95490	0	848.46	8.89e+05	2	-0.39	17.49	41	PC9_2
VTLTSEEEAR		1	P00338	0	1134.56	1.02e+06	2	1.77	10.83	41	PC9_2
IKGEHPGLSIGDVAK		1	P09429; B2RPK0	1	1520.84	6.84e+05	2	-0.36	12.91	41	PC9_2
ANPFGGASHAK		1	P62266	0	1056.52	3.09e+06	2	0.25	8.83	41	PC9_2
VHIEIGPDGR		2	P31943; P52597; P55795	0	1092.58	1.53e+07	2	0.34	13.23	41	PC9_2
VTILELFR		1	P11166	0	990.6	3.21e+05	2	-0.36	25.56	41	PC9_2
FLEERP		1	P51693	1	790.41	8.03e+07	2	0.04	11.53	41	PC9_2
VNVGAGSHPNK		1	P21333	0	1079.56	1.24e+06	2	0.24	7.1	41	PC9_2
DAGTIAGLNVLR		1	P11142	0	1199.67	3.00e+07	2	1.51	20.95	41	PC9_2
TTYLVLDEADR		1	P17844	0	1295.65	3.59e+06	2	-0.96	18.04	41	PC9_2
ASIHEAWTDGK		1	P12814; O43707	0	1214.58	1.13e+06	2	-0.22	11.1	41	PC9_2
MAVTFIGNSTAIQELFK	1xOxidation [M1]	1	P07437	0	1885.97		2	3.7	25.64	41	PC9_2
DFLAGGVAAAISK		1	P05141	0	1219.67	1.24e+07	2	3.62	21.35	41	PC9_2
AAAAVVEFQR	1xAcetyl [N-Term]	1	O00231	0	1103.58	2.27e+06	2	0.9	21.06	41	PC9_2
EVCGFAPYER	1xCarbamidomethyl [C3]	1	Q9Y3U8	0	1227.55	9.26e+06	2	-0.28	15.21	41	PC9_2
EESGKPGAHVTVK		1	P22626	1	1338.7	6.73e+05	2	0.1	7.37	41	PC9_2
GLVVPVIR		1	P36957	0	852.57		2	0.1	20.16	41	PC9_2
IAAYLFK		1	Q00610	0	825.49	2.84e+06	2	-0.49	18.27	41	PC9_2
VLDELTLAR		1	P02533; P08727; P19012; Q04695; P08779	0	1029.59	4.55e+06	2	0.39	18.4	41	PC9_2
GLATVIR		1	Q7KZF4	0	729.46	3.64e+06	2	2.3	14.42	41	PC9_2
RGDDSFGDK		1	P23588	1	996.44	4.17e+05	2	-1.73	7.22	41	PC9_2
YPSPFFVFGEK		1	Q08211	0	1317.65	1.22e+06	2	-0.36	24.54	41	PC9_2
LTPLSHEVISR		1	P41091; Q2VIR3	0	1251.71	2.83e+06	3	-0.72	13.57	40	PC9_2
ALPFWNEEIVPQIK		1	Q8N0Y7; P18669; P15259	0	1683.91	4.57e+06	2	-0.95	25.52	40	PC9_2
TDTGEPMGR		1	P07900	0	963.42	1.18e+06	2	0.14	8.4	40	PC9_2
PLISVYSEK		1	P36578	0	1035.57	2.01e+07	2	-0.02	16.37	40	PC9_2
VNLAELFK		1	P30044	0	933.54	1.80e+06	2	0.85	22.65	40	PC9_2
VTVLFAGQHIAK		1	P21333	0	1283.75	1.83e+06	2	-0.98	16.2	40	PC9_2
AENSQLTER		1	Q9P2E9	0	1047.51		2	-0.94	8.14	40	PC9_2
DLLFQALGR		1	Q9NSD9	0	1032.58	7.57e+05	2	0.96	23.53	40	PC9_2
LGLQNDLFSLAR		1	P55786	0	1346.74	9.49e+05	2	-1.41	23.7	40	PC9_2
DIICQIAYAR	1xCarbamidomethyl [C4]	1	P46777	0	1222.62	4.93e+06	2	-1.15	19.19	40	PC9_2
FASFIDK		1	Q5XKE5; P08729; Q7Z794; Q7RTS7; Q86Y46; P35908; P04259; P02538; Q01546; O95678; P48668; Q9NSB2; P12035; Q3SY84; Q14CN4; P05787; P19013; P13647	0	827.43	6.41e+06	2	-1.38	16.27	40	PC9_2
FLFSLFGQK		1	Q13155	0	1086.6	5.04e+05	2	1.19	25.8	40	PC9_2
EGLLLWCQR	1xCarbamidomethyl [C7]	1	P12814; Q08043; P35609; O43707	0	1174.6	4.71e+06	2	0.16	21.67	40	PC9_2
LGIHEDSTNR		1	P08238	0	1141.56	3.24e+06	2	-0.33	8.78	40	PC9_2
QTYSTEPNNLK		1	P46779	0	1294.63	1.44e+06	2	0.28	10.3	40	PC9_2
WPFWLSPR		1	P26639; A2RTX5	0	1088.57	1.33e+06	2	0.17	25.16	40	PC9_2
FSTPEQAAK		1	P14866	0	978.49	3.30e+06	2	0.1	10.13	40	PC9_2
LGEMWNNTAADDKQPYEK		1	P09429	1	2109.95	3.96e+05	3	1.08	14.52	40	PC9_2
YVDIAIPCNNK	1xCarbamidomethyl [C8]	1	P08865	0	1306.65	2.74e+06	2	0.5	16.83	40	PC9_2
LFDFPGR		1	Q9P258	0	851.44	1.44e+06	2	-0.06	19.48	40	PC9_2
HSGPNSADSANDGFVR		1	P52597	0	1630.72		2	-0.48	10.09	40	PC9_2
IADFGLAR		1	P06239; P07947; P07948; P51451; P22607; P11362; P20794; P22455; P06241; P21802; Q8IZL9; Q9UPZ9; P09769; P08631	0	862.48	5.18e+06	2	-0.34	17.18	40	PC9_2
IGFPWSEIR		1	P35241; P26038; P15311	0	1104.58	1.03e+07	2	0.56	23.03	40	PC9_2
VGDYGSLSGR		1	Q9UBR2	0	1010.49	1.09e+06	2	-0.11	11.42	40	PC9_2
VVLVLAGR		1	P61353	0	826.55	1.30e+07	2	-0.01	18.03	40	PC9_2
LVKPGNQNTQVTEAWNK		1	Q9UQ80	1	1927	1.87e+06	3	0.38	12.74	40	PC9_2
IFLQDIK		1	P02794	0	876.52	2.51e+06	2	0.53	18.27	40	PC9_2
YIEIFK		1	P31943; P55795	0	812.46	6.30e+06	2	-0.47	18.52	40	PC9_2
SIYYITGESK		1	P08238; Q58FF8	0	1160.58	1.86e+07	2	0.04	15.28	40	PC9_2
DIDIHEVR		1	Q00839	0	996.51		2	-0.16	12.66	40	PC9_2
SAINEVVTR		1	P62899	0	988.54	1.69e+07	2	-0.46	12.77	40	PC9_2
SIQEIQELDKDDESLRK		1	P52565	2	2046.03	9.75e+05	3	-0.63	14.18	40	PC9_2
IVGPEENLSQAEAR		1	O00469	0	1512.77		2	0.51	14.09	40	PC9_2
VLEDSDLK		1	P11021	0	918.48	1.05e+07	2	0.17	11.54	40	PC9_2
YYPTEDVPR		1	Q02878	0	1139.54	1.50e+07	2	0.02	13.16	40	PC9_2
SSHYDELLAAEAR		1	Q7KZF4	0	1461.7	1.22e+06	3	-0.48	14.62	40	PC9_2
YVEVFK		1	P31943; Q9NQA5; P55795	0	784.42	6.47e+06	2	-0.66	14.72	40	PC9_2
KPFSQHVR		1	Q02878	1	998.55	8.07e+05	2	-0.49	7	40	PC9_2
IYGISFPDPK		1	P26639	0	1136.6	2.17e+06	2	0.04	20.69	40	PC9_2
AMTGVEQWPYR		1	P49368	0	1337.63	3.92e+05	2	0.44	17.38	40	PC9_2
TSASIILR		1	P17987	0	860.52	4.74e+06	2	-0.13	15.29	40	PC9_2
APSTPLLTVR		1	Q9BY44	0	1054.63	6.74e+05	2	0.48	17.5	40	PC9_2
ALAPEYAK		1	P07237	0	862.47	9.43e+06	2	-0.13	11.32	40	PC9_2
FDDAVVQSDMK	1xOxidation [M10]	1	P11142	0	1270.56		2	-1.68	12.31	40	PC9_2
YTCSFCGK	2xCarbamidomethyl [C3; C6]	1	P61513; A6NKH3	0	1022.41	2.39e+06	2	0.37	10.26	40	PC9_2
GCTATLGNFAK	1xCarbamidomethyl [C2]	1	P15880	0	1139.55	7.05e+06	2	0.92	14.34	40	PC9_2
QLFLGGVDR		1	P12235	0	1004.55	4.62e+06	2	-0.73	17.38	40	PC9_2
EQISDIDDAVR		1	P53999	0	1260.61	2.82e+06	2	0.18	14.7	40	PC9_2
LALDMEIHAYR	1xOxidation [M5]	1	P02545	0	1347.67	4.02e+06	3	-0.29	15.65	40	PC9_2
AYGPGIEPTGNMVK		1	P21333	0	1433.71	8.99e+05	2	0.05	15.7	39	PC9_2
MLSCAGADR	1xCarbamidomethyl [C4]; 1xOxidation [M1]	1	Q96L21; P27635	0	996.42		2	0.15	8.02	39	PC9_2
EFTPPVQAAYQK		1	P68871	0	1378.7	7.64e+05	2	-0.55	16.05	39	PC9_2
VNIIPIIAK		2	Q92599; Q14141; Q9NVA2	0	980.65	4.75e+06	2	-0.09	22.01	39	PC9_2
KQVVNIPSFIVR		1	P46781	1	1399.84	1.48e+06	3	-0.58	19.9	39	PC9_2
VGEVIVTK		1	P10809	0	844.51	1.77e+07	2	0.57	12.54	39	PC9_2
QQSELQSQVR		1	Q14847	0	1202.61	3.00e+05	2	-0.03	9.5	39	PC9_2
LIIAGTSAYAR		1	P34897	0	1135.65	3.70e+06	2	0.68	16.24	39	PC9_2
NTPAFLAER		1	P12429	0	1018.53	3.72e+06	2	-1.1	15.66	39	PC9_2
GPSSVEDIK		1	P06748	0	931.47	2.40e+07	2	0.49	10.38	39	PC9_2
VLTEIIASR		1	P08758	0	1001.6	9.33e+06	2	1.96	17.05	39	PC9_2
FVMQEEFSR	1xOxidation [M3]	1	P30101	0	1188.54	2.49e+06	2	-0.05	12.88	39	PC9_2
PGIGATHSSR		1	P62841	0	982.51	6.16e+05	2	-0.76	7.03	39	PC9_2
EAGDVCYADVYR	1xCarbamidomethyl [C6]	1	Q07955	0	1417.61		2	0.01	14.69	39	PC9_2
QVSDLISVLR		1	P17844	0	1129.66	4.07e+06	2	0.19	21.98	39	PC9_2
GMTTVDDFFQGTK		1	Q14195	0	1446.66	1.27e+06	2	0.56	20.05	39	PC9_2
CFIVGADNVGSK	1xCarbamidomethyl [C1]	1	P05388; Q8NHW5	0	1266.61	3.68e+06	2	-0.02	16	39	PC9_2
SGALDVLQMK	1xAcetyl [N-Term]	1	P08865	0	1103.58	2.20e+06	2	0.06	23.87	39	PC9_2
LLEYLR		1	Q9BQG0	0	806.48	2.23e+06	2	-0.26	17.28	39	PC9_2
PSSSPVIFAGGQDR		1	Q15366	0	1417.71	4.91e+05	2	2.2	16.07	39	PC9_2
TSFVNFTDICK	1xCarbamidomethyl [C10]	1	P20042	0	1331.63	1.22e+06	2	-0.06	20.17	39	PC9_2
DLLLDPAWEK		1	P12814; Q08043; P35609; O43707	0	1199.63	1.56e+06	2	-0.41	22.84	39	PC9_2
QPVAGSEGAQYR		1	Q9UGI8	0	1262.61	1.64e+05	2	-0.32	9.26	39	PC9_2
GAVGALLVYDIAK		1	P62491; Q15907	0	1289.75	1.80e+06	2	1.34	23.17	39	PC9_2
KEECPAVR	1xCarbamidomethyl [C4]	1	P07237	1	988.49	1.75e+06	2	-0.08	7.1	39	PC9_2
GGIVDEGALLR		1	O43175	0	1099.61	2.81e+06	2	0.04	18.38	39	PC9_2
IIPAIWFR		1	Q969X5	0	1015.61	8.91e+05	2	2.11	24.43	39	PC9_2
FGGSGSQVDSAR		1	Q13200	0	1167.54		2	0.71	9.02	39	PC9_2
FADEHVPGSPFTVK		1	O75369	0	1530.76		3	0.27	16.54	39	PC9_2
HLVYESDQNK		1	O43852	0	1232.59	5.20e+05	2	-1.26	8.7	39	PC9_2
ELSAVTFPDIIR		1	P42224	0	1360.75	1.83e+06	2	0.47	23.84	39	PC9_2
IAVVGEGR		1	O75083	0	800.46	4.23e+06	2	-0.19	11.54	39	PC9_2
EDVFVHQTAIK		1	P16989; Q9Y2T7; P67809	0	1286.67	1.88e+06	2	-0.51	13.46	39	PC9_2
WQFLTLR		1	Q9P2J5	0	963.54	6.33e+05	2	-0.19	22.81	39	PC9_2
STCIYGGAPK	1xCarbamidomethyl [C3]	1	Q92841; P17844	0	1053.5	3.60e+06	2	-2.45	11.05	39	PC9_2
GLFTGLTPR		1	Q9Y6C9	0	961.55	1.49e+06	2	0.27	19.65	39	PC9_2
LEAALGEAK		1	P02545	0	901.5	2.04e+07	2	-2.88	12.26	39	PC9_2
GYSFVTTAER		1	P63267; P62736; P68133; P68032	0	1130.55	1.64e+07	2	-0.33	14.93	39	PC9_2
NFAFLEFR		1	P26368	0	1043.53	1.33e+06	2	0.39	23.75	39	PC9_2
MNDTVTIR	1xAcetyl [N-Term]	1	P62847	0	991.49	8.02e+06	2	0.32	17.51	39	PC9_2
QPVLSQTEAR		1	P28070	0	1128.6	9.80e+05	2	-0.65	10.69	39	PC9_2
ILQVSFK		1	Q15717	0	834.51	2.79e+06	2	-0.02	17.4	39	PC9_2
QGYVIYR		1	P61313	0	898.48	4.54e+06	2	-0.4	13.57	39	PC9_2
TEIIILATR		1	P23396	0	1029.63		2	-0.09	19.98	39	PC9_2
FDEISFVNFAR		1	Q08945	0	1344.66	8.76e+05	2	1.71	23.38	39	PC9_2
DLPVSEQQER		1	Q9UNM6	0	1200.59	6.64e+05	2	-0.11	11.82	39	PC9_2
EFNAEVHR		1	P46777	0	1001.48	2.61e+06	2	-0.2	9.32	39	PC9_2
GTSYQSPHGIPIDLLDR		1	Q9Y230	0	1868.95		3	-3.59	20.27	38	PC9_2
EVFEDAAEIR		1	P19338	0	1178.57	8.38e+05	2	-1.05	15.97	38	PC9_2
NLPLPPPPPPR		2	P61978	0	1194.7	5.20e+06	2	-0.07	18.19	38	PC9_2
IGTFER		1	Q6NUK1	0	722.38	2.29e+06	2	0	11.37	38	PC9_2
SYGRPPPDVEGMTSLK	1xAcetyl [N-Term]; 1xOxidation [M12]	1	Q01130	1	1791.86		2	-0.26	14.8	38	PC9_2
AAYFGIYDTAK		1	P05141	0	1219.6	5.19e+06	2	-0.56	18.24	38	PC9_2
KIEISQHAK		1	P61513	1	1053.61		2	-0.09	7.57	38	PC9_2
AVAISLPK		1	P50454	0	798.51	1.05e+07	2	-0.33	16.91	38	PC9_2
LILFPR		1	P26373	0	758.49	1.87e+07	2	-0.28	20.58	38	PC9_2
GGSDGYGSGR		1	P22626	0	912.38	7.95e+05	2	0.14	6.67	38	PC9_2
VHGPGIQSGTTNKPNK		1	P21333	1	1634.86	7.63e+05	3	1.18	7.64	38	PC9_2
LINRPIIVFR		1	Q16658	1	1240.79	2.12e+06	3	-0.9	18.67	38	PC9_2
PFVPNVHAAEFVPSFLR		1	Q8IYD1	0	1927.02	1.85e+06	3	-2.49	24.01	38	PC9_2
RYDDPEVQK		1	P38646	1	1149.55	1.31e+06	2	3.01	8.17	38	PC9_2
TVGVEPAADGK		1	P46779	0	1043.54	4.80e+06	2	1.43	10.05	38	PC9_2
GVAINMVTEEDKR		1	P60842	1	1461.74	5.96e+05	2	1.76	14.05	38	PC9_2
APFDLFENR		1	P07900	0	1108.54	4.02e+06	2	-0.57	21.23	38	PC9_2
FSLFAGGMLR		1	Q9BVK6	0	1098.58	5.31e+05	2	-0.11	23.7	38	PC9_2
IQQLVK		1	P11021	0	728.47	1.49e+07	2	0.56	10.95	38	PC9_2
QFLPFLQR		1	Q7KZF4	0	1048.59	1.67e+06	2	0.32	22.97	38	PC9_2
APAMFNIR	1xOxidation [M4]	1	P61247	0	935.48	6.08e+06	2	-0.15	14.21	38	PC9_2
IITLTGPTNAIFK		1	Q15365	0	1388.81	3.37e+06	2	-0.2	22.45	38	PC9_2
GDLGIEIPAEK		1	P14618; P30613	0	1141.61	1.62e+07	2	-0.34	18.37	38	PC9_2
VIQCFAETGQVQK	1xCarbamidomethyl [C4]	1	Q00610	0	1507.76	1.38e+06	2	0.75	13.81	38	PC9_2
AQVSLLIR		1	Q99623	0	899.57	2.11e+06	2	-0.51	18.26	38	PC9_2
DAEAWFNEK		1	Q7Z3Y7; P13645; Q7Z3Z0; Q7Z3Y8	0	1109.49	4.43e+06	2	0.97	17.08	38	PC9_2
GCDVVVIPAGVPR	1xCarbamidomethyl [C2]	1	P40926	0	1338.72	3.02e+06	2	0.41	19.47	38	PC9_2
LSVDYGKK		1	P0DPH7; Q71U36; P68363; Q9BQE3; P68366	1	909.5	2.11e+06	2	-0.6	9.69	38	PC9_2
MAILQIMK		1	Q13263	0	947.54	8.06e+05	2	-0.05	21.42	38	PC9_2
KVGDDIAK		1	P30050	1	845.47	3.29e+06	2	-0.58	7.81	38	PC9_2
NFGEDMDDER	1xOxidation [M6]	1	Q9H361; P11940	0	1243.45	4.98e+05	2	-0.88	9.19	38	PC9_2
TICSHVQNMIK	1xCarbamidomethyl [C3]; 1xOxidation [M9]	1	P32969	0	1346.66	3.55e+05	2	0.49	9.68	38	PC9_2
KATGPPVSELITK		1	P16401	1	1340.78	6.39e+05	2	-0.2	15.06	38	PC9_2
IDSDISGTLK		1	Q9Y2B0	0	1048.55	1.01e+06	2	0.2	13.76	38	PC9_2
EFEPLLNWMK		1	P14625	0	1306.65	8.91e+05	2	0.32	25.54	38	PC9_2
KFFVGGNWK		1	P60174	1	1082.58	9.64e+05	2	0.45	15.82	38	PC9_2
DAGMQLQGYR		1	P00505	0	1138.53	2.84e+06	2	-0.35	13.81	38	PC9_2
ETEGDVTSVK		1	P50990	0	1064.51	1.56e+06	2	0.17	9.09	38	PC9_2
SNYNLPMHK		1	P36578	0	1103.53	1.15e+06	2	0.29	11.54	38	PC9_2
ASILNTWISLK		1	P22234	0	1245.72	4.91e+05	2	-0.79	24.27	38	PC9_2
IGKPHTVPCK	1xCarbamidomethyl [C9]	2	P15880	1	1136.62	3.58e+06	2	0.61	7.31	38	PC9_2
SILFVPTSAPR		1	P14625	0	1187.68	8.39e+06	2	0.3	20.72	38	PC9_2
VDILDPALLR		1	P17980	0	1124.67	2.29e+06	2	-0.31	23.42	38	PC9_2
FGTFGGLGSK		1	Q09666	0	970.5	1.13e+06	2	-0.38	16.81	38	PC9_2
TGNLGNVVHIER		1	Q6P5R6	0	1308.7		2	-1.53	13.91	38	PC9_2
IVLQIDNAR		1	P08727; P05783	0	1041.61	4.71e+06	2	0.5	16.4	38	PC9_2
EAADGYQR		1	P31948	0	909.41	2.66e+05	2	-0.77	7.28	38	PC9_2
SACGVCPGR	2xCarbamidomethyl [C3; C6]	1	P49207	0	963.41	2.04e+06	2	-1.07	8.05	38	PC9_2
KEDMTYAVR		1	Q07955	1	1112.54		2	-2.54	10.18	38	PC9_2
TIAQDYGVLK		1	Q06830	0	1107.6	1.06e+07	2	-0.25	15.85	38	PC9_2
LRECLPLIIFLR	1xCarbamidomethyl [C4]	2	P62701	1	1542.92	1.35e+06	3	0.19	25.9	38	PC9_2
KYVIYIER		1	P61254; Q9UNX3	1	1083.62	1.51e+05	2	0.2	14.39	38	PC9_2
IDDVVNTR		1	P50991	0	931.48	4.16e+06	2	0.22	10.97	38	PC9_2
NTDEMVELR	1xOxidation [M5]	1	P61978	0	1122.51	1.03e+06	2	-0.1	11.35	38	PC9_2
MDCQECPEGYR	2xCarbamidomethyl [C3; C6]	1	P21333	0	1444.53		2	1.85	9.91	38	PC9_2
KVTAQDVR		1	P26038	1	916.52	5.06e+05	2	1.92	7.01	38	PC9_2
ILVPEGTR		1	P10515	0	884.52	5.85e+06	2	0.29	13.72	38	PC9_2
HSQFIGYPITLFVEK		1	Q58FG0; P07900	0	1778.95	4.17e+06	3	0.22	23.95	38	PC9_2
KAQQELEEQTR		1	P26038	1	1359.69	4.00e+05	2	0.84	7.72	38	PC9_2
EGMNIVEAMER	1xOxidation [M3]	1	P62937	0	1294.58	1.54e+06	2	0.37	16.04	38	PC9_2
STTTGHLIYK		1	Q05639; P68104; Q5VTE0	0	1120.6	2.67e+07	2	0.07	10.26	37	PC9_2
QASPNIVIALAGNK		1	P51148	0	1395.8		2	1.06	20.38	37	PC9_2
KIEAEIVR		1	O95470	1	957.57	8.21e+05	2	0.24	11.55	37	PC9_2
SVEETLR		1	P30048	0	833.44	1.99e+06	2	0.15	10.2	37	PC9_2
VMLGETNPADSKPGTIR	1xOxidation [M2]	1	P15531; O60361; P22392	1	1801.91	2.21e+06	3	-0.43	12.7	37	PC9_2
DGSVAIASKPR		1	P55809	1	1100.61	5.08e+05	2	-0.63	9.38	37	PC9_2
GTGIVSAPVPK		1	P15880	0	1025.6	1.33e+07	2	-0.88	14.67	37	PC9_2
IITLAGPTNAIFK		1	Q15366	0	1358.8	4.87e+06	2	0.56	22.63	37	PC9_2
ANFDKESER		1	Q14974	1	1095.51	1.97e+05	2	0.21	7.18	37	PC9_2
DLTDYLMK	1xOxidation [M7]	1	P63267; P60709; P62736; P68133; Q562R1; P68032; P63261	0	1014.48	2.78e+07	2	0.57	18	37	PC9_2
AAIDWFDGK		1	P35637; Q92804	0	1022.49	4.26e+06	2	0.49	19.9	37	PC9_2
MGPAIER		1	P52272	0	773.4	5.96e+06	2	-1.4	11.08	37	PC9_2
VHIGQVIMSIR	1xOxidation [M8]	1	Q96L21; P27635	0	1268.71	2.87e+06	3	-0.6	16.2	37	PC9_2
KEDLYLKPIQR		1	P13639	2	1402.81	2.46e+06	3	-0.5	12.92	37	PC9_2
IIDAALR		1	P20674	0	771.47	2.60e+06	2	1.77	13.86	37	PC9_2
LTVADALEPVQFEDGQK		1	P10644	0	1859.94		2	0.19	21.87	37	PC9_2
FVLSSGK		1	P27797	0	737.42	2.37e+07	2	-0.22	12.97	37	PC9_2
NLLQVDLTK		1	P17612; P22694	0	1043.61	2.82e+06	2	-0.34	19.25	37	PC9_2
VGEFSGANK		1	P10599	0	908.45	6.49e+06	2	-0.03	9.37	37	PC9_2
GLAGAVSELLR		1	Q9Y490	0	1085.63	8.89e+05	2	0.62	22.12	37	PC9_2
NYLHYSLYDQAEK		1	O43242	0	1643.77	1.50e+06	2	-0.26	15.25	37	PC9_2
ADQLTEEQIAEFK	1xAcetyl [N-Term]	1	P0DP23	0	1563.75	3.82e+06	2	0.32	21.57	37	PC9_2
AFGYYGPLR		1	P84103	0	1043.53	7.31e+06	2	-0.2	18.07	37	PC9_2
DAISGIGTDEK		1	P08133	0	1105.54	1.11e+06	2	0.99	12.86	37	PC9_2
VAQLCDFNPK	1xCarbamidomethyl [C5]	1	P09497	0	1191.58	1.16e+06	2	-1.11	15.21	37	PC9_2
AAHLCAEAALR	1xCarbamidomethyl [C5]	2	Q9UQ80	0	1182.6	3.00e+06	2	0.81	11.94	37	PC9_2
VEQLGAEGNVEESQK		1	Q9Y383	0	1616.78	4.23e+05	2	-1.62	11.11	37	PC9_2
TDDEVVQR		1	P14625	0	961.46	3.84e+05	2	-0.35	8.57	37	PC9_2
ISVNDFIIK		1	P10515	0	1048.6	1.22e+06	2	0.08	21.78	37	PC9_2
FKGPFTDVVTTNLK		1	Q9P0L0	1	1566.85	1.58e+06	3	0.4	18.93	37	PC9_2
GIFPVLCK	1xCarbamidomethyl [C7]	1	P14618	0	933.52	2.02e+07	2	0.19	20.98	37	PC9_2
AVLFCLSEDK	1xCarbamidomethyl [C5]	1	P23528	0	1181.59	1.57e+06	2	0.41	19.63	37	PC9_2
LFDSICNNK	1xCarbamidomethyl [C6]	1	P04899; P08754; P63096	0	1110.52	1.63e+06	2	-3.18	14.74	37	PC9_2
VTEGLTDVILYHQPDDK		1	O60506	0	1942.98	2.50e+06	3	-0.64	19.27	37	PC9_2
NIGLGFK		1	P62280	0	748.44	1.26e+07	2	-0.45	16.77	37	PC9_2
EALICPTCNVTIHNR	2xCarbamidomethyl [C5; C8]	1	Q92974	0	1797.87	3.61e+05	3	-1.36	14.94	37	PC9_2
TAWVFDDK		1	P05198	0	981.47	1.39e+06	2	0.33	17.86	37	PC9_2
AIEPPPLDAVIEAEHTLR		1	Q08211	0	1971.05	2.22e+06	3	-1.31	23.64	37	PC9_2
ESTTSEQSAR		1	P36542	0	1095.49	1.67e+05	2	0.32	6.31	37	PC9_2
KVVVVR		1	P40429	1	699.49	2.13e+06	2	-0.22	8.33	37	PC9_2
QADLYISEGLHPR		1	P40227; Q92526	0	1498.76	1.87e+06	3	-1	15.76	37	PC9_2
IWHHTFYNELR		3	A5A3E0; Q9BYX7; P0CG39; P60709; Q6S8J3; P68133; P0CG38; P68032; P63261	0	1515.75	1.59e+07	3	-0.19	14.57	37	PC9_2
AVFPSIVGRPR		2	A5A3E0; P63267; P60709; Q6S8J3; P62736; P68133; P0CG38; P68032; P63261	1	1198.71	6.04e+07	2	1.72	16.66	37	PC9_2
ILAEGGIR		1	O95847	0	828.49	3.92e+06	2	-0.24	13.41	37	PC9_2
FYEAFSK		1	P08238	0	891.42	1.79e+07	2	-0.58	14.44	37	PC9_2
YIAIVSTTVETK		1	P50395	0	1324.74		2	0.39	17.87	37	PC9_2
ITITNDK		1	P17066; P54652; P11142; P0DMV8; P34931	0	804.45	1.37e+07	2	1.28	9.92	37	PC9_2
IAAQTLLGTAK		1	Q53H96	0	1086.65	8.27e+05	2	0.04	16.53	37	PC9_2
SFVLNLGK		1	P09382	0	877.51	6.60e+07	2	-0.18	19.44	36	PC9_2
DEILPTTPISEQK		1	P23396	0	1470.77	5.30e+06	2	-0.09	18.3	36	PC9_2
GLLDDLR		1	Q07065	0	801.45	1.69e+06	2	-0.12	19.52	36	PC9_2
AYGPGIEPTGNMVK	1xOxidation [M12]	1	P21333	0	1449.7	8.98e+05	2	0.27	13.38	36	PC9_2
VAVLLLAGGQGTR		1	Q16222; Q3KQV9	0	1254.75		2	1.27	20.38	36	PC9_2
AMVASGSELGK		1	P54819	0	1049.53	3.86e+05	2	0.02	11.66	36	PC9_2
TVALWDLR		1	Q16576; Q09028	0	973.55	3.46e+06	2	0.01	21.27	36	PC9_2
VACIGAWHPAR	1xCarbamidomethyl [C3]	1	P39023; Q92901	0	1237.63	4.67e+06	3	-2.75	13.57	36	PC9_2
ANTFVAELK		1	P40926	0	992.54	6.61e+06	2	1.23	16.41	36	PC9_2
TPCNAGTFSQPEK	1xCarbamidomethyl [C3]	1	O43684	0	1436.65		2	-0.13	10.61	36	PC9_2
TFSWASVTSK		1	Q13283	0	1113.56	2.36e+06	2	1.24	18.04	36	PC9_2
LQMEAPHIIVGTPGR	1xOxidation [M3]	1	P60842	0	1634.87	1.80e+06	3	1.25	15.23	36	PC9_2
SESPKEPEQLR		1	P09651	1	1299.65	2.52e+06	2	0.89	8.88	36	PC9_2
KQMVIDVLHPGK		1	P62847	1	1364.77	1.05e+06	3	-1.11	15.12	36	PC9_2
IQDKEGIPPDQQR		1	P62987; P62979; P0CG47; P0CG48	1	1523.78	2.31e+05	2	0.43	9.48	36	PC9_2
FVIKPIDK		1	P35241; P26038; P15311	1	959.59	2.85e+06	2	-0.42	14.52	36	PC9_2
GLVGEIIKR		1	P15531; P22392	1	984.62	2.92e+06	2	0.13	15.11	36	PC9_2
NSLDCEIVSAK	1xCarbamidomethyl [C5]	1	Q01518	0	1235.59	1.82e+06	2	0.04	14.15	36	PC9_2
AQYEEIAQR		1	P35908; P04259; P02538; Q01546; P48668; P19013	0	1107.54	2.52e+06	2	0.53	10.74	36	PC9_2
DTDSEEEIR		1	P0DP23	0	1093.46		2	0.24	9.05	36	PC9_2
IQPGNPNYTLSLK		1	P63010	0	1444.78		2	1.44	17	36	PC9_2
SASVVSVISR	1xAcetyl [N-Term]	1	P61803	0	1046.58	8.56e+05	2	1.73	20.95	36	PC9_2
NTLLIAGLQAR		1	P39656	0	1169.7	1.39e+06	2	-0.18	20.17	36	PC9_2
YPIEHGIITNWDDMEK	1xOxidation [M14]	1	P63267; P62736; P68133; P68032	0	1976.91	1.88e+06	2	-0.08	16.94	36	PC9_2
TVDGPSGK		1	P04406	0	760.38	4.37e+06	2	-0.76	6.69	36	PC9_2
YLNFFTK		1	P12004	0	932.49	4.85e+06	2	0.62	20.08	36	PC9_2
LYEQLSGK		1	P30086	0	937.5	3.26e+06	2	-0.36	11.8	36	PC9_2
HAACPVLVGNK	1xCarbamidomethyl [C4]	1	P13674	0	1165.61	5.00e+05	2	-3.22	10.63	36	PC9_2
SGQGAFGNMCR	1xCarbamidomethyl [C10]; 1xOxidation [M9]	1	P36578	0	1200.49		2	0	8.83	36	PC9_2
ALELTGLK		1	P19338	0	844.51	1.68e+07	2	-0.44	17.28	36	PC9_2
ALESSIAPIVIFASNR		1	Q9Y265	0	1687.94	3.90e+05	2	3.14	25.5	36	PC9_2
DDAMLLK		1	P10809	0	805.41	2.90e+06	2	0.06	15.62	36	PC9_2
AFLFDVVSK		1	Q9HB90; Q9NQL2	0	1025.57	4.24e+05	2	0.92	22.85	36	PC9_2
MEEFKDQLPADECNK	1xCarbamidomethyl [C13]	1	P38646	1	1853.8		2	0.76	13.29	36	PC9_2
AQSELAAHQK		1	P25786	0	1082.56	3.12e+05	2	-0.69	6.85	36	PC9_2
IYVLLR		1	P84090	0	776.5	2.79e+06	2	-0.12	18.96	36	PC9_2
LLDWFK		1	Q6PJG6; Q96BM9	0	821.46	3.37e+05	2	-1.25	22.53	36	PC9_2
DPQALSEHLK		1	P31948	0	1137.59	2.20e+06	2	0.99	12	36	PC9_2
CALGVFR	1xCarbamidomethyl [C1]	1	Q13200	0	822.43	1.21e+06	2	-0.53	16.51	36	PC9_2
YNFFTGCPK	1xCarbamidomethyl [C7]	1	Q99832	0	1133.51	1.87e+06	2	0.46	17.39	36	PC9_2
TFSFAIPLIEK		1	Q9NR30	0	1265.71	2.03e+06	2	0.99	25.97	36	PC9_2
FAEEDKK		1	P11021	1	866.43	2.29e+06	2	0.26	6.6	36	PC9_2
TAAYVNAIEK		1	P00367; P49448	0	1079.57	2.55e+06	2	0.47	13.27	35	PC9_2
VYELQASR		1	Q9Y262	0	965.51	1.19e+06	2	0.61	11.87	35	PC9_2
IDIIPNPQER		1	P08238; Q58FF7	0	1194.65	2.35e+07	2	-0.68	17.77	35	PC9_2
ALQATVGNSYK		1	P11279	0	1151.61	2.39e+06	2	-2.86	11.6	35	PC9_2
MGPGATAGGAEK		1	P62820	0	1046.49	1.05e+06	2	-0.88	8.35	35	PC9_2
VAIQFLK		1	O95470	0	818.51		2	-0.34	18.88	35	PC9_2
LLDSEIK		1	P17980	0	817.47	1.59e+06	2	-0.25	13.51	35	PC9_2
HPAKPDPSGECNPDLR	1xCarbamidomethyl [C11]	1	Q16576	1	1789.83	3.13e+05	3	0.13	8.77	35	PC9_2
ALLTLADGR		1	P12429	0	929.54	2.60e+06	2	-0.09	17.66	35	PC9_2
YLTVAAIFR		1	Q13885; Q9BVA1	0	1053.61	2.02e+06	2	0.73	23.22	35	PC9_2
VSQPIEGHAASFAQFK		1	Q00610	0	1716.87	9.24e+05	3	-0.39	15.52	35	PC9_2
LVIPSELGYGER		1	P26885	0	1332.72	1.01e+06	2	1.61	19.79	35	PC9_2
DVDLEFLAK		1	P55072	0	1049.55	1.45e+06	2	0.32	22.04	35	PC9_2
AQDIQCGLQSR	1xCarbamidomethyl [C6]	1	Q8WVJ2	0	1275.61	2.10e+05	2	-1.72	10.87	35	PC9_2
DLFHCVSFTLPR	1xCarbamidomethyl [C5]	1	P20742	0	1491.74	2.35e+06	3	-0.44	23	35	PC9_2
AIIIFVPVPQLK		1	P62081	0	1337.86	9.63e+05	2	-0.09	26.93	35	PC9_2
RAPFDLFENK		1	P08238; Q58FF7	1	1236.64	8.58e+06	2	-0.41	19.02	35	PC9_2
VWNLANCK	1xCarbamidomethyl [C7]	1	P63244	0	1004.5	3.25e+06	2	0.07	14.69	35	PC9_2
NNIPYFETSAK		1	P51149	0	1283.63	1.88e+06	2	-0.77	16.52	35	PC9_2
LAADAGTFLSR		1	Q9Y371	0	1121.59	6.40e+06	2	1.04	17.26	35	PC9_2
SAHLQWMVVR	1xAcetyl [N-Term]; 1xOxidation [M7]	1	P46779	0	1284.65	1.81e+06	2	0.12	18.44	35	PC9_2
VKEDPDGEHAR		1	P52272	1	1252.59	6.57e+05	3	-1.2	6.43	35	PC9_2
APGFGDNR		1	P10809	0	833.39	4.95e+06	2	-0.41	9.66	35	PC9_2
DGLGFCALIHR	1xCarbamidomethyl [C6]	1	P12814	0	1258.64		3	-0.57	20.3	35	PC9_2
EKVESELR		1	P27348	1	989.53	3.33e+06	2	-0.83	8.41	35	PC9_2
GYLDKLEPSK		1	P25705	1	1149.62	2.72e+06	2	0.23	14.14	35	PC9_2
ITLQDVVSHSK		1	P46940	0	1226.67		3	-0.65	16.15	35	PC9_2
YLVEFR		1	Q16186	0	826.45	1.36e+06	2	-1.08	17.4	35	PC9_2
EQIVPKPEEEVAQK		1	P18621	1	1623.86	5.04e+06	3	-0.06	12.42	35	PC9_2
ISEVLQK		1	Q07065	0	816.48	2.67e+06	2	-0.32	11.13	35	PC9_2
DNLAEDIMR		1	P08670	0	1076.5	2.42e+06	2	0.56	18.89	35	PC9_2
ELLTEFGYK		1	P49411	0	1099.57		2	-0.39	19.38	35	PC9_2
TDAAVSFAK	1xAcetyl [N-Term]	1	P05141	0	951.48	5.12e+06	2	0.2	17.36	35	PC9_2
AVLLAGPPGTGK		1	Q9Y265	0	1080.64		2	-0.23	16.3	35	PC9_2
VLIEILCTR	1xCarbamidomethyl [C7]	1	P20073	0	1116.64	7.67e+05	2	-1.17	21.9	35	PC9_2
LIGEYGLR		1	P46781	0	920.52	1.65e+07	2	-0.25	16.2	35	PC9_2
APQVLVLAPTR		1	Q9NR30	0	1164.71		2	0.29	19.09	35	PC9_2
LLYNNVSNFGR		1	Q00610	0	1296.67	3.19e+06	2	0.26	17.27	35	PC9_2
LVQAFQFTDK		1	Q06830	0	1196.63	9.06e+06	2	0.43	18.4	35	PC9_2
IGNCPFSQR	1xCarbamidomethyl [C4]	1	O00299	0	1078.51	2.31e+06	2	-0.14	12.16	35	PC9_2
GFAFVTFDDHDSVDK		1	Q32P51; A0A2R8Y4L2; P09651	0	1699.76	4.89e+06	3	-0.02	20.12	35	PC9_2
VAVFFGGLSIK		1	Q13838	0	1137.67	8.97e+05	2	-0.2	23.96	35	PC9_2
LKPLEVELR		1	P49755	1	1096.67		2	0.39	16.28	35	PC9_2
LWNTLGVCK	1xCarbamidomethyl [C8]	1	P63244	0	1090.57	3.86e+06	2	0.3	17.67	35	PC9_2
YSEGYPGK		1	P34897	0	900.41	8.38e+05	2	0.27	8.88	35	PC9_2
AIGAVPLIQGEYMIPCEK	1xCarbamidomethyl [C16]	1	P07339	0	1989.02		2	-1.24	23.57	35	PC9_2
GASQAGMTGYGMPR	2xOxidation [M7; M12]	1	Q9UI15; P37802	0	1415.6	3.97e+05	2	-0.89	8.61	35	PC9_2
STFVLDEFK		1	P26641	0	1085.55	9.85e+05	2	0.19	20.57	35	PC9_2
DGTGVVEFVR		1	Q07955	0	1078.55	5.13e+06	2	0.37	18.04	35	PC9_2
NDLAVVDVR		1	P19338	0	1000.54	1.28e+07	2	0.04	16	35	PC9_2
DQIYDIFQK		1	P60842	0	1169.58	3.68e+06	2	-0.56	20.69	35	PC9_2
DVESYIHR		1	Q9NR30	0	1018.5	1.17e+06	2	3.11	12.64	35	PC9_2
DFVNYLVR		1	Q08211	0	1025.54	1.40e+06	2	0.81	21.18	35	PC9_2
NFGIGQDIQPK		1	P62424	0	1216.63	1.17e+07	2	-0.15	16.33	35	PC9_2
ENAGEDPGLAR		1	P81605	0	1128.53	9.51e+05	2	2.82	9.77	35	PC9_2
FIDTTSK		1	P39023; Q92901	0	811.42	4.31e+06	2	0.52	9.96	35	PC9_2
VYLGALK		1	Q6P2Q9	0	763.47	9.26e+05	2	-0.58	15.74	35	PC9_2
LAILYAK		1	Q8IZP2; P50502; Q8NFI4	0	791.5	5.47e+06	2	-0.31	17.22	35	PC9_2
DVQEIFR		1	O00148; Q13838	0	906.47	3.82e+06	2	0.05	17.05	35	PC9_2
AFLIEEQK		1	P49207	0	977.53	1.07e+07	2	0.04	16.11	35	PC9_2
AVASAAAALVLK		1	Q9Y490	0	1084.67	2.04e+06	2	-0.17	19.26	35	PC9_2
GQPIYIQFSNHK		1	P26599	0	1431.74	7.79e+05	2	3.95	15.83	35	PC9_2
CPSIAAAIAAVNALHGR	1xCarbamidomethyl [C1]	1	Q14498	0	1691.9	4.54e+05	3	1.58	22.48	34	PC9_2
GHLENNPALEK		1	P05388; Q8NHW5	0	1221.62	6.47e+06	2	-0.69	9.13	34	PC9_2
ELLTLDEKDPR		1	P46781	1	1328.71	2.74e+06	2	-0.74	14.93	34	PC9_2
FFPASADR		1	P07237	0	910.44	6.80e+06	2	-0.25	13.8	34	PC9_2
KVVDYTTAK		1	P62820	1	1024.57		2	-0.27	8.6	34	PC9_2
GVNTFSPEGR		1	P28066	0	1063.52	3.02e+06	2	-2.46	12.26	34	PC9_2
DLEEWNQR		1	P09497	0	1089.5	6.39e+05	2	-0.96	13.98	34	PC9_2
LEILQIHTK		1	P55072	0	1094.66	1.91e+06	2	0.08	16.63	34	PC9_2
LGGEVSCLVAGTK	1xCarbamidomethyl [C7]	1	P13804	0	1290.67	1.27e+06	2	-0.7	16.41	34	PC9_2
IPLAEWESR		1	P31930	0	1100.57	8.01e+05	2	0.38	18.08	34	PC9_2
YLAEVACGDDR	1xCarbamidomethyl [C7]	1	P27348	0	1268.56	2.23e+06	2	-2.53	12.89	34	PC9_2
ADIDVSGPK		1	Q09666	0	901.46	2.25e+06	2	-0.57	11.33	34	PC9_2
AVDFAER		1	P62917	0	807.4		2	0.28	11.84	34	PC9_2
TPASPVVHIR		1	P14866	0	1076.62	4.97e+06	3	-0.83	12.41	34	PC9_2
LQEETGAK		1	Q07666; Q5VWX1	0	875.45	7.56e+05	2	0.28	7	34	PC9_2
KHPDASVNFSEFSK		1	P09429	1	1592.77	1.99e+06	3	-0.45	13.36	34	PC9_2
HSQFIGYPITLYLEK		1	P08238; Q58FF7	0	1808.96	7.59e+06	3	0.35	22.86	34	PC9_2
YNQLLR		1	P06733	0	806.45	2.92e+07	2	-2.83	12.22	34	PC9_2
LTIAEER		1	Q8TD47; P62701	0	831.46	1.46e+07	2	-1.59	11.8	34	PC9_2
ANVTVLDTQIR		1	Q9NZM1	0	1229.68		2	1.02	16.87	34	PC9_2
LKGEATVSFDDPPSAK		1	P35637	1	1661.84	2.22e+06	3	-0.1	13.35	34	PC9_2
VMIYQDEVK		1	Q6NZI2	0	1124.57	2.03e+06	2	0.31	14.55	34	PC9_2
VEFMDDTSR		1	P62857	0	1099.47	1.08e+06	2	-0.44	13.94	34	PC9_2
LNVWDLSK		1	Q16576; Q09028	0	974.53	2.33e+06	2	0.38	19.78	34	PC9_2
DLEEFFSTVGK		1	Q14498	0	1271.62	1.03e+06	2	0.57	24.01	34	PC9_2
AMVLDLR		1	Q9UL46	0	817.46	1.22e+06	2	-1.08	18.25	34	PC9_2
LQFSLK		1	P20290	0	735.44	2.64e+06	2	-0.03	17.23	34	PC9_2
AEGPGLNR		1	Q14315	0	813.42	2.05e+06	2	-0.11	8.8	34	PC9_2
VLLPEYGGTK		1	P61604	0	1076.6	1.64e+07	2	0.27	16.5	34	PC9_2
ASLSLAPVNIFK	1xAcetyl [N-Term]	1	P78371	0	1301.75	1.30e+05	2	-0.08	27.22	34	PC9_2
DLSTVEALQNLK		1	Q9BTT0	0	1330.72	1.20e+06	2	0.43	20.67	34	PC9_2
NVTLPAVFK		1	P36578	0	988.58	1.52e+07	2	0.41	20.53	34	PC9_2
SILPTAPR		1	P23588	0	854.51		2	0.52	15.36	34	PC9_2
VYNYNHLMPTR		2	P61353	0	1407.68	3.36e+06	3	-0.06	14.15	34	PC9_2
LIDFLK		1	O75794	0	748.46	8.96e+06	2	-0.54	20.57	34	PC9_2
GPGPLQER		1	P43243	0	853.45		2	-0.02	10.21	34	PC9_2
DLAEDAPWK		1	P21333; O75369; Q14315	0	1044.5		2	0.38	17.36	34	PC9_2
PFGSVSSPK		1	Q96HC4	0	905.47	1.09e+06	2	-0.54	11.27	34	PC9_2
SLLDASEEAIKK		1	P18206	1	1303.71	8.52e+05	2	0.75	15.45	34	PC9_2
VLAAVYK		1	P04075; P09972; P05062	0	763.47	1.44e+07	2	-0.5	13.08	34	PC9_2
HPDASVNFSEFSK		2	P09429	0	1464.68	2.85e+06	3	-0.58	15.33	34	PC9_2
AASIFGGAKPVDTAAR		1	P23588	1	1531.82	1.00e+06	3	2.32	14.53	34	PC9_2
FGGAFCR	1xCarbamidomethyl [C6]	1	Q96QR8	0	814.37	1.40e+06	2	-1.01	12.78	34	PC9_2
FAGVDIR		1	P62249	0	777.43	5.83e+06	2	-0.42	15.43	34	PC9_2
LVLVGDGGTGK		1	P62826	0	1015.58	6.92e+06	2	-1.44	14.9	34	PC9_2
FAVFGLGNK		1	P16435	0	952.53	1.16e+06	2	0.95	20.52	34	PC9_2
FEELNR		1	Q9Y262	0	807.4	1.73e+06	2	-2.75	10.74	34	PC9_2
DIIACGFDINK	1xCarbamidomethyl [C5]	1	P23381	0	1265.62		2	0.47	19.98	34	PC9_2
GIAYIEFK		1	P19338	0	940.51	1.57e+07	2	0.26	19	34	PC9_2
FWEVISDEHGIDPTGTYHGDSDLQLDR		1	P07437	0	3102.41	3.94e+06	4	-0.92	20.49	34	PC9_2
LIFYDLR		1	Q15046	0	939.53	1.48e+06	2	-0.13	21.24	34	PC9_2
IFDLGR		1	Q96L21; P27635	0	720.4	1.41e+07	2	-0.23	17.03	34	PC9_2
VKPFMTGAAEQIK	1xOxidation [M5]	1	Q56UQ5; P13693	1	1435.76		2	-0.82	12.43	34	PC9_2
IGEGTYGVVYK		1	P24941; P06493; Q00526	0	1185.62	1.40e+06	2	3.42	14.94	34	PC9_2
GGNFGFGDSR		1	P22626	0	1013.44	1.42e+07	2	-0.37	13.73	34	PC9_2
GYPTLLLFR		1	Q8NBS9	0	1079.62	2.04e+06	2	1.03	24.48	34	PC9_2
NPFLAAVTTNR		1	P16435	0	1203.65		2	1.38	18.47	34	PC9_2
KAMEAVAAQGK	1xOxidation [M3]	1	P18669; P15259	1	1119.58		2	-2.82	6.63	34	PC9_2
GLNISAVR		1	P23588	0	829.49	2.63e+06	2	-0.77	14.7	34	PC9_2
YHTINGHNAEVR		1	P22626	0	1410.69		2	-1.89	7.94	34	PC9_2
LYTLVLTDPDAPSR		1	P30086	0	1560.83	4.70e+06	2	-2.64	21.1	34	PC9_2
NIVEAAAVR		1	P62854; Q5JNZ5	0	942.54	1.43e+07	2	0.09	13.3	33	PC9_2
HQEGEIFDTEKEK		1	Q02878	1	1589.74	1.48e+06	3	0.45	10.05	33	PC9_2
LLNFPTIVER		1	O43681	0	1201.69	1.34e+06	2	0.58	22.6	33	PC9_2
TIQGDEEDLR		1	P54920	0	1175.55		2	0.32	10.94	33	PC9_2
IVPTVYEDK		1	Q969X5	0	1063.57	9.03e+05	2	-0.52	13.89	33	PC9_2
YGVSGYPTLK		1	P30101	0	1084.57	6.59e+06	2	-0.36	15.58	33	PC9_2
ASYVAPLTAQPATYR		1	Q96PK6	0	1608.84	5.71e+05	2	-1.96	17.21	33	PC9_2
AENFFILR		1	P59998	0	1009.55	1.50e+06	2	1.77	21.61	33	PC9_2
YDGIILPGK		1	P62913	0	975.55	1.21e+07	2	0.24	17.92	33	PC9_2
YDDMAACMK	1xCarbamidomethyl [C7]; 2xOxidation [M4; M8]	1	P63104	0	1136.41	2.70e+05	2	1.07	7.41	33	PC9_2
AEISFEDR		1	P21333	0	966.45	2.51e+06	2	-0.4	13.64	33	PC9_2
MNPEYDYLFK	1xAcetyl [N-Term]	1	Q9H0U4	0	1361.61	2.21e+05	2	-0.55	25.31	33	PC9_2
ILEVVK		1	P20674	0	700.46	7.26e+06	2	-0.14	14.29	33	PC9_2
CELLYEGPPDDEAAMGIK	1xCarbamidomethyl [C1]	1	P13639	0	2007.9		2	-2.28	20.21	33	PC9_2
ICDFGLAR	1xCarbamidomethyl [C2]	1	P09619; P17948; P10721; P28482; P16234; P27361; P35916; P35968; P36888; Q9UBE8	0	951.47	1.62e+06	2	0.32	16.44	33	PC9_2
NIYSEELR		1	P02545	0	1023.51	1.71e+07	2	1.67	13.45	33	PC9_2
RPAEDMEEEQAFK		1	P61978	1	1579.71	2.35e+05	2	-3.68	11.39	33	PC9_2
GMGGAFVLVLYDEIKK		1	P05141; P12235	1	1739.94	1.44e+06	3	-0.19	25.27	33	PC9_2
NFATSLYSMIK		1	P08758	0	1274.64	1.48e+06	2	1.54	23.42	33	PC9_2
AVLLGPPGAGK		1	P54819	0	979.59	1.55e+06	2	-0.25	16.08	33	PC9_2
HVVFIAQR		1	P62081	0	969.56	1.22e+07	2	-1.14	12.71	33	PC9_2
GGGHVAQIYAIR		1	P62249	0	1241.67	4.34e+06	3	-0.12	13.26	33	PC9_2
ASSGLLYPLER		1	Q08945	0	1205.65	8.68e+05	2	1.05	19.58	33	PC9_2
TCGFDFTGAVEDISK	1xCarbamidomethyl [C2]	1	P00505	0	1646.74	2.96e+06	2	4.79	23.04	33	PC9_2
EMVELPLR		1	P55072	0	986.53	1.92e+06	2	-0.01	19.63	33	PC9_2
TSVVDLLYWR		1	Q9NQC3	0	1251.67	3.18e+05	2	0.54	25.54	33	PC9_2
LELQGPR		1	P19338	0	812.46	1.63e+06	2	-0.11	12.74	33	PC9_2
FVVDVDK		1	P62195	0	821.44	6.17e+06	2	3.13	15.01	33	PC9_2
AILFVPR		1	Q9NQH7	0	815.51	2.36e+07	2	0.44	20.41	33	PC9_2
EQSILELGSLLAK		1	O00231	0	1400.8	1.09e+06	2	2.85	25.47	33	PC9_2
NQALFPACVLK	1xCarbamidomethyl [C8]	1	Q92499	0	1260.68	7.24e+05	2	8.35	20.88	33	PC9_2
TLETLIR		1	P25205	0	845.51	1.61e+06	2	-0.23	16.8	33	PC9_2
EVCFACVDGK	2xCarbamidomethyl [C3; C6]	1	Q00610	0	1184.51	1.80e+05	2	-0.59	14.73	33	PC9_2
ILVALCGGN	1xCarbamidomethyl [C6]	1	P04083	0	916.49	3.22e+06	2	-0.68	20.01	33	PC9_2
KAIIIFVPVPQLK		1	P62081	1	1465.95	8.95e+05	3	0.45	23.69	33	PC9_2
SAHLQWMVVR	1xAcetyl [N-Term]	1	P46779	0	1268.66	4.24e+06	2	0.25	20.9	33	PC9_2
YQLDKDGVVLFK		1	P07237	1	1424.78	2.35e+06	3	0.34	18.44	33	PC9_2
ALEATTEHIR		1	Q9Y490	0	1140.6	3.87e+05	2	0.1	10.11	33	PC9_2
SYELQESNVR		1	Q9NVA2	0	1224.59	8.32e+05	2	0.49	12.05	33	PC9_2
TDAGFTLR		1	P18206	0	880.45	1.71e+06	2	0.29	14.78	33	PC9_2
KIEVNNATAR		1	A6NFN3; O43251; Q9NWB1	1	1115.62	2.05e+05	2	0.22	8.34	33	PC9_2
AMVSEFLK	1xAcetyl [N-Term]	1	P04083	0	966.5	1.37e+06	2	0.03	26.64	33	PC9_2
VFFDVR		1	P45877	0	782.42	1.20e+06	2	-0.63	18.45	33	PC9_2
FPEALR		1	Q13200; P11215	0	732.4	1.44e+06	2	-0.14	14.16	33	PC9_2
NLLHVTDTGVGMTR	1xOxidation [M12]	2	P14625	0	1529.77		2	0.59	14.32	33	PC9_2
DTLMISR		1	P01857; P01861; P01859; P01860	0	835.43	2.60e+08	2	3.11	14.51	33	PC9_2
LQELNYNLK		1	P42224	0	1134.62	1.02e+06	2	0.69	15.67	33	PC9_2
LVFPQDLLEK		1	Q8TCT9	0	1201.68	9.43e+05	2	3.83	23.13	33	PC9_2
GDDLLPAGTEDYIHIR		1	P41567; O60739	0	1784.88		3	1.01	20.15	33	PC9_2
TVSDLIDQK		1	Q9Y262	0	1018.54	1.11e+06	2	-0.09	14.22	33	PC9_2
ILQDYK		1	P06576	0	779.43	8.55e+06	2	-0.37	10.51	33	PC9_2
KNWQNVR		1	P62906	1	944.51	9.89e+05	2	3.38	8.18	33	PC9_2
LLLPGELAK		1	Q16778; Q5QNW6; Q99879; A0A2R8Y619; P33778; P58876; Q96A08; Q93079; O60814; Q99880; P62807; P57053; Q8N257; P06899; P23527; Q99877	0	953.6	6.94e+06	2	0.15	19.99	33	PC9_2
QEIVSLFNAFGR		1	Q96HE7	0	1380.73	3.70e+05	2	-0.92	24.77	33	PC9_2
DEQLESLFQR		1	P05198	0	1264.62	7.66e+05	2	-1.01	20.32	33	PC9_2
AWTVEQLR		1	Q00688	0	1002.54	1.17e+06	2	0.57	16.8	33	PC9_2
FLDGIYVSEK		1	P32969	0	1170.6	5.86e+06	2	-0.06	19.18	33	PC9_2
CSQAVYAAEK	1xCarbamidomethyl [C1]	1	P21291	0	1126.52	1.19e+06	2	0.4	9.22	33	PC9_2
GMSVYGLGR		1	Q15417	0	939.47	2.49e+06	2	0.91	15.96	33	PC9_2
VTLDWAKPK		1	P19338	1	1057.6	3.53e+06	2	-0.81	14.84	33	PC9_2
FKNELER		1	P41091; Q2VIR3	1	935.49	1.03e+06	2	-6.34	9.18	33	PC9_2
IDLENR		1	Q9HC10; P51149; Q2WGJ9	0	759.4	3.90e+06	2	-0.19	10.9	33	PC9_2
ALPAPIEK		1	P01857; P01860	0	838.5	6.76e+08	2	0	13.92	32	PC9_2
EFSPFGSITSAK		1	Q13310	0	1270.63	1.21e+06	2	-2.69	20	32	PC9_2
EMQPTHPIR	1xOxidation [M2]	1	P63104; P31946; P27348	0	1124.55		2	0.31	7.75	32	PC9_2
FFVGGNWK		1	P60174	0	954.48	6.67e+06	2	-0.01	18.71	32	PC9_2
YEEIVK		1	P68104; Q5VTE0	0	780.41	3.15e+07	2	-0.46	10.9	32	PC9_2
IQTQPGYANTLR		1	Q00325	0	1361.72	4.83e+06	2	0.2	13.04	32	PC9_2
ALLFIPR		1	P08238	0	829.53	3.86e+07	2	-0.18	21.65	32	PC9_2
VIDPVAPR		1	P07814	0	866.51	1.76e+06	2	-0.33	13.66	32	PC9_2
ALLTPVAIAAGR		1	P00390	0	1152.71		2	-0.24	21	32	PC9_2
DWVLNEFK		1	P17844	0	1050.53	3.71e+06	2	0.32	21.85	32	PC9_2
MGPGATAGGAEK	1xOxidation [M1]	1	P62820	0	1062.49	2.43e+05	2	-0.21	7.03	32	PC9_2
SFTPDHVVYAR		1	Q6NZI2	0	1291.64	3.87e+06	3	-0.84	13.64	32	PC9_2
IMNTFSVVPSPK		1	Q13509; P04350; P07437; P68371	0	1319.7	6.87e+06	2	0.2	19.51	32	PC9_2
DIISDTSGDFR		1	A6NMY6; P07355	0	1225.57	8.18e+07	2	-1.11	17.12	32	PC9_2
VLIAAHGNSLR		2	P18669; P15259	0	1150.67	1.10e+07	2	-2.76	12.22	32	PC9_2
YEDEINKR		1	Q7Z794; P35908; P04264; P04259; P02538; Q01546; O95678; P48668; P12035; P05787; P13647	1	1066.52		2	0.15	7.9	32	PC9_2
GFGFVLFK		1	Q14103; O14979	0	914.51	7.01e+06	2	-0.44	24.57	32	PC9_2
LNEGVVEFASYGDLK		1	Q13243	0	1640.82	1.43e+06	2	-3.83	20.73	32	PC9_2
QFIAAQGSSR		1	P07814	0	1064.55	4.78e+05	2	1.31	11.11	32	PC9_2
MFLSFPTTK	1xOxidation [M1]	1	P69905	0	1087.55	1.26e+06	2	0.78	19.64	32	PC9_2
GNDIIAAAK		1	P18206	0	872.48	1.66e+06	2	0.02	12.35	32	PC9_2
LLDWFR		1	Q9NVJ2	0	849.46	6.88e+05	2	-0.04	22.77	32	PC9_2
FVVQNVSAQK		1	Q92598	0	1119.62	1.22e+06	2	0.08	13.01	32	PC9_2
QASEGPLK		1	P04406	0	829.44	1.35e+07	2	0.05	8.75	32	PC9_2
YNWSAK		1	P61927	0	768.37	2.25e+06	2	-0.13	10.97	32	PC9_2
WQNNLLPSR		1	P62244	0	1127.6	6.08e+06	2	0.77	16.77	32	PC9_2
LFEELGK		1	P34932	0	835.46	2.06e+06	2	-1.7	16.16	32	PC9_2
YQAVTATLEEK		1	Q6NVV1; P40429	0	1252.64	6.90e+06	2	0.34	13.86	32	PC9_2
KAMEAVAAQGK		1	P18669; P15259	1	1103.59	2.82e+05	2	-0.06	7.97	32	PC9_2
YDDMAAAMK		1	P31946; P61981	0	1015.42	9.95e+05	2	0.02	12.72	32	PC9_2
DIDAFWLQR		1	O75643	0	1163.58	4.02e+05	2	-1.67	23.48	32	PC9_2
NIILEEGK		1	P23528	0	915.51	6.08e+06	2	-0.47	14.14	32	PC9_2
IDDPTDSKPEDWDKPEHIPDPDAK		1	P27797	2	2760.26	8.67e+05	3	-0.75	14.39	32	PC9_2
AKFEELNMDLFR		1	P11021	1	1512.75	2.57e+06	3	-0.12	20.88	32	PC9_2
HLNDDVVK		1	Q03135	0	939.49	3.49e+06	2	0.01	8.91	32	PC9_2
MELEGR		1	Q96A46	0	734.35	8.15e+06	2	-1.09	9.63	32	PC9_2
GDATVSYEDPPTAK		1	Q01844	0	1450.67	9.81e+05	2	-1.7	12.23	32	PC9_2
NVDCVLLAR	1xCarbamidomethyl [C4]	1	Q13126	0	1059.56	8.60e+05	2	0.03	16.84	32	PC9_2
AATFFGEVVK	1xAcetyl [N-Term]	1	O95456	0	1110.58	3.37e+05	2	-0.49	26.5	32	PC9_2
VLLATLSIPITPER		1	Q14152	0	1522.92	1.02e+06	2	0.26	25.19	32	PC9_2
YNILGTNTIMDK	1xOxidation [M10]	1	Q00839	0	1398.69	3.37e+06	2	-0.13	17.22	32	PC9_2
FFTESR		1	Q7KZF4	0	786.38	2.07e+06	2	-1.76	12.21	32	PC9_2
VDQSILTGESVSVIK		1	P16615; O14983	0	1574.86		2	0.54	19.66	32	PC9_2
GHAVGDIPGVR		1	P62266	0	1077.58		2	-0.87	12.35	32	PC9_2
IDVGEAEPR		1	P54577	0	985.49	9.13e+05	2	-0.41	12.03	32	PC9_2
KESPLLFK		1	P26038	1	961.57	4.00e+06	2	0.14	14.41	32	PC9_2
ATISNDGATILK		1	Q99832	0	1203.66	2.44e+06	2	-0.86	14.9	32	PC9_2
MKGDYYR		1	P63104; P31947; Q04917; P61981	1	932.43		2	-0.49	8.09	32	PC9_2
GVLFGVPGAFTPGCSK	1xCarbamidomethyl [C14]	1	P30044	0	1593.81	1.48e+06	2	0.15	23.12	32	PC9_2
TGEEVGFVVDAK		1	O75369	0	1250.63	1.05e+06	2	-0.13	16.92	32	PC9_2
GNLANVIR		1	P12236; P05141; P12235; Q9H0C2	0	856.5	2.26e+07	2	0.71	14.34	32	PC9_2
ITQSNAILR		1	P21266; P46439; P28161	0	1015.59		2	0.3	12.81	32	PC9_2
NPPGFAFVEFEDPR		1	Q16629; P84103	0	1621.76	5.12e+06	2	0.48	23.33	32	PC9_2
MKEIAEAYLGK		1	P11142	1	1252.66	6.90e+06	2	0.18	14.34	32	PC9_2
PVASQLPR		1	P35232	0	867.5	1.26e+06	2	-0.2	11.37	32	PC9_2
ILQDGGLQVVEK		1	O43175	0	1298.73	1.79e+06	2	0.04	16.46	32	PC9_2
LQEEMLQR	1xOxidation [M5]	1	P08670	0	1062.52	9.58e+05	2	1.5	9.88	32	PC9_2
FYVHNDIFR		1	Q13283	0	1210.6	2.46e+06	3	-0.27	16.78	32	PC9_2
GEATVSFDDPPSAK		1	P35637; Q92804	0	1420.66	7.57e+05	2	0.11	14.21	31	PC9_2
LNLVQR		1	P07195; Q9BYZ2; P00338	0	742.46	2.36e+07	2	-0.55	12.84	31	PC9_2
MLDMGFEPQIR	1xOxidation [M4]	1	O00571; O15523; Q92841; P17844	0	1352.63	8.32e+05	2	-0.36	18.18	31	PC9_2
QIAEEDFYEK		1	P33993	0	1271.58		2	-0.09	14.32	31	PC9_2
ILQEHEQIK		1	Q14152	0	1137.63	2.99e+05	2	3.99	9.36	31	PC9_2
EKYEITEQR		1	Q02878	1	1195.6	8.70e+05	2	0.44	9.29	31	PC9_2
IISSIEQK		1	P62258	0	917.53	5.80e+06	2	-0.76	11.42	31	PC9_2
DCEDPNPLIR	1xCarbamidomethyl [C2]	1	Q10567; P63010	0	1228.56	1.16e+06	2	-1.88	15.71	31	PC9_2
GFGFVTFENSADADR		1	O43251; Q9NWB1	0	1632.73	4.49e+05	2	0.48	21.48	31	PC9_2
AENYDIPSADR		1	P22314	0	1250.56	1.43e+06	2	-1.48	12.31	31	PC9_2
FVIATSTK		1	Q02878	0	866.5	1.03e+07	2	-0.68	14.02	31	PC9_2
QEIAEINR		1	P04259; P02538; P48668	0	972.51	4.47e+05	2	0.53	11.26	31	PC9_2
MIPCDFLIPVQTQHPIR	1xCarbamidomethyl [C4]	1	P06744	0	2065.07	9.66e+05	3	-0.75	22.56	31	PC9_2
NPEPELLVR		1	Q14697	0	1066.59	8.72e+05	2	1.17	16.87	31	PC9_2
IAVHCTVR	1xCarbamidomethyl [C5]	1	P62913	0	955.51	1.35e+06	2	-0.05	8.87	31	PC9_2
GFAFVYFENVDDAK		1	P62995	0	1621.75	1.12e+06	2	-1.1	23.82	31	PC9_2
LLLWSQR		1	Q15149	0	915.54	1.58e+05	2	0.2	19.84	31	PC9_2
LVFDEYLK		1	P08133	0	1026.55	2.60e+06	2	0.44	20.69	31	PC9_2
DAGTIAGLNVMR	1xOxidation [M11]	1	P11021	0	1233.63	3.52e+06	2	-0.45	16.23	31	PC9_2
SPAQILIR		1	Q96JD6	0	897.55	1.67e+06	2	-0.62	17.13	31	PC9_2
EQGFLSFWR		1	P12235	0	1169.57	5.65e+06	2	-0.04	24.08	31	PC9_2
TIPWLENR		1	P12814; P35609	0	1028.55	3.98e+06	2	-0.18	19.71	31	PC9_2
QVDQLTNDK		1	P08670	0	1060.53	2.46e+06	2	-0.37	9.16	31	PC9_2
TCVLFR	1xCarbamidomethyl [C2]	1	P61026; P61006	0	795.42	1.51e+06	2	-0.42	15.4	31	PC9_2
SGALDVLQMKEEDVLK	1xAcetyl [N-Term]; 1xOxidation [M9]	1	P08865	1	1832.93		2	4.83	22.38	31	PC9_2
YDDIKK		1	P04406	1	781.41	9.65e+06	2	-0.47	6.77	31	PC9_2
QFAEMYVAK		1	P13639	0	1086.53	3.41e+06	2	0.46	15.66	31	PC9_2
AAVHYDR		1	Q86V81	0	831.41	1.26e+06	2	-0.76	7.13	31	PC9_2
LLGQFTLIGIPPAPR		1	P38646	0	1592.95	6.11e+05	3	0.52	26.16	31	PC9_2
VHVIFNYK		1	P27797	0	1019.57	5.20e+06	2	0.45	14.61	31	PC9_2
TDLEKDIISDTSGDFRK		1	A6NMY6; P07355	2	1939.96	2.28e+06	3	-0.6	16.43	31	PC9_2
ITPELLTR		1	P19367	0	942.56	1.06e+06	2	-5.16	16.78	31	PC9_2
IRIDSLSAQLSQLQK		1	P02545	1	1699.97		3	0.15	19.64	31	PC9_2
FTVETR		1	P21333; Q14315	0	752.39	7.17e+06	2	1.7	11.05	31	PC9_2
EGVHGGLINK		1	P07737	0	1023.56	2.97e+06	2	1.77	9.78	31	PC9_2
YLIATSEQPIAALHR		1	P49591	0	1682.92		3	0.16	18.25	31	PC9_2
FELTGIPPAPR		1	P11142	0	1197.66	4.18e+06	2	-5.29	20.07	31	PC9_2
LIQQQLEK		1	Q9Y5M8	0	999.58	8.07e+05	2	0.41	11.46	31	PC9_2
EVVEEAENGR		1	P06454	0	1131.53	3.60e+05	2	0.41	8.91	31	PC9_2
EGLELPEDEEEK		1	Q58FG0; P07900; P08238; Q58FF6; Q58FF7	0	1416.64	4.21e+06	2	-0.29	15.59	31	PC9_2
MLPDKDCR	1xCarbamidomethyl [C7]; 1xOxidation [M1]	1	P23528	1	1050.47	6.40e+05	2	0.54	7.27	31	PC9_2
HRPELIEYDK		1	O43707	1	1299.67	1.54e+06	3	-0.39	11.01	31	PC9_2
FNQVLDQFGEK		1	O43242	0	1324.65	7.48e+05	2	0.41	17.64	31	PC9_2
VGINYQPPTVVPGGDLAK		1	P0DPH7; Q6PEY2; Q71U36; Q9NY65; P68363; Q9BQE3; P68366	0	1824.99	1.30e+07	2	-0.21	20.04	31	PC9_2
VIISAPSADAPMFVMGVNHEK	2xOxidation [M12; M15]	1	P04406	0	2245.1	2.69e+06	3	1.88	18.02	31	PC9_2
NCLTNFHGMDLTR	1xCarbamidomethyl [C2]	1	P61247	0	1578.72	2.21e+06	3	0.6	16.8	31	PC9_2
EQGVLSFWR		1	P12236; P05141	0	1121.57	7.76e+06	2	0.07	22.01	31	PC9_2
VHIGQVIMSIR		1	Q96L21; P27635	0	1252.72	2.82e+06	3	-0.74	18.33	31	PC9_2
YLTTAVITNK		1	P60228	0	1123.64	1.56e+06	2	-0.29	15.44	30	PC9_2
IVEEAVLK		1	P42356	0	900.54	2.56e+06	2	-0.44	16.47	30	PC9_2
ALVILAK		1	Q99497	0	727.51	2.24e+06	2	-0.62	17.57	30	PC9_2
MCLFAGFQR	1xCarbamidomethyl [C2]; 1xOxidation [M1]	1	Q00839	0	1145.52	1.57e+06	2	-0.15	18.82	30	PC9_2
VNNSSLIGLGYTQTLKPGIK		1	P21796	1	2103.18	4.17e+06	3	-0.15	19.34	30	PC9_2
GFGFGQGAGALVHSE		1	P21291	0	1433.68	2.43e+06	2	-0.49	19.36	30	PC9_2
DFTPAELR		1	O00264	0	948.48	2.41e+06	2	-0.02	16.5	30	PC9_2
KFMTNR		1	P62847	1	796.41	6.52e+05	2	-0.36	7.68	30	PC9_2
TLSGMESYCVR	1xCarbamidomethyl [C9]; 1xOxidation [M5]	1	P50991	0	1318.58		2	0.08	11.91	30	PC9_2
DSHGVAQVR		1	P62277	0	968.49	3.19e+06	2	-0.18	7.82	30	PC9_2
LITLEEEMTK	1xOxidation [M8]	1	P07237	0	1222.62	2.47e+06	2	-0.06	15.15	30	PC9_2
ADVQSIIGLQR		1	Q13263	0	1199.67	2.48e+06	2	2.12	18.78	30	PC9_2
NNTQVLINCR	1xCarbamidomethyl [C9]	1	P62316	0	1231.62	1.63e+06	2	0.27	12.78	30	PC9_2
DNMALQR		1	P38646	0	847.41	1.73e+06	2	1.56	10.25	30	PC9_2
HFDETVNR		1	P04843	0	1017.47	1.47e+06	2	-0.23	8.51	30	PC9_2
RGPCIIYNEDNGIIK	1xCarbamidomethyl [C4]	1	P36578	1	1761.9	9.76e+05	3	-1.17	16.25	30	PC9_2
IIFEDDR		1	P49773	0	907.45	2.18e+06	2	-0.96	14.83	30	PC9_2
YLSNAYAR		1	O00299	0	957.48	2.48e+06	2	-0.05	10.8	30	PC9_2
IAVEPVNPSELPK		1	Q15029	0	1392.77		2	-0.31	18.41	30	PC9_2
LNRPLTLSEK		1	Q99798	1	1170.68		2	0.65	12.09	30	PC9_2
FLELLPK		1	P63010	0	859.53	1.99e+06	2	0.74	21.45	30	PC9_2
DQQPGTFLLR		1	P42224	0	1174.62	9.66e+05	2	-2.38	19.35	30	PC9_2
GIPHLVTHDAR		1	P22090; Q8TD47; P62701	0	1215.66	7.70e+06	3	-0.33	10.96	30	PC9_2
DILLRPELEELR		1	P00387	1	1495.85	2.72e+06	3	0.25	21.1	30	PC9_2
YIQHTYR		1	P52565	0	980.49	1.01e+06	2	0.21	7.88	30	PC9_2
IINADSEDPK		1	P35998	0	1101.54	6.74e+05	2	-0.74	9.64	30	PC9_2
NLFNVVDCK	1xCarbamidomethyl [C8]	1	P55884	0	1108.55		2	1.78	18.75	30	PC9_2
FGAPPHAGGGIGLER		1	P14868	0	1435.74	1.05e+06	3	-1.54	14.15	30	PC9_2
LLHIEELR		1	Q9Y224	0	1022.6		2	0.64	15.87	30	PC9_2
LLLQVQHASK		1	P12236; P05141; P12235	0	1136.68	2.36e+07	3	-0.24	13.16	30	PC9_2
VVIDAFR		1	O00487	0	819.47	1.63e+06	2	-0.2	17.15	30	PC9_2
FLFPEGIK		1	O75891; Q3SY69	0	950.53	7.09e+05	2	-0.18	21.38	30	PC9_2
ADEGISFR		1	Q06830	0	894.43	9.71e+06	2	-0.28	13.71	30	PC9_2
ELGIWEPLAVK		1	P49368	0	1254.71	3.44e+06	2	-0.08	23.75	30	PC9_2
DNLAEDIMR	1xOxidation [M8]	1	P08670	0	1092.5	1.01e+06	2	-0.49	14.19	30	PC9_2
EVWDYVTVR		1	Q9HB40	0	1166.58	1.29e+06	2	0.93	19.53	30	PC9_2
IIWQFIK		1	P48735	0	947.57	1.11e+06	2	0.75	22.71	30	PC9_2
IVALNAHTFLR		1	A6NHQ2; P22087	0	1254.73	4.25e+05	3	-0.41	18.12	30	PC9_2
IPYTTVLR		1	Q08945	0	962.57	9.56e+05	2	0.06	16.93	30	PC9_2
SHFEQWGTLTDCVVMRDPNTK	1xCarbamidomethyl [C12]; 1xOxidation [M15]	1	Q32P51; P09651	1	2537.15	3.46e+05	3	1.8	16.76	30	PC9_2
ILSISADIETIGEILKK		1	P61978	1	1843.08	4.12e+05	3	-0.4	26.72	30	PC9_2
IGIEIIK		1	P10809	0	785.51	1.31e+07	2	-0.86	18.92	30	PC9_2
SGIYETR		1	Q96CW1	0	825.41	1.01e+06	2	0.19	9.6	30	PC9_2
VPLVAPEDLR		1	O14744	0	1108.64	1.14e+06	2	1.39	18.57	30	PC9_2
VSELHLEVK		1	Q9UNF0	0	1053.59	7.36e+05	2	0.5	13.77	30	PC9_2
LVPGGGATEIELAK		1	P50990	0	1354.76	3.23e+06	2	-0.21	17.28	30	PC9_2
EGIVALR		1	P40227	0	757.46	4.74e+06	2	-0.34	15.11	30	PC9_2
GIPEFWLTVFK		1	P55209	0	1336.73		2	-0.06	27.1	30	PC9_2
RPGYGAYDAFK		1	P05198	1	1244.61	6.65e+05	2	2.97	12.87	30	PC9_2
LTDCVVMR	1xCarbamidomethyl [C4]; 1xOxidation [M7]	1	P22626	0	1009.48	2.82e+06	2	0.06	10.97	30	PC9_2
TAVCDIPPR	1xCarbamidomethyl [C4]	1	Q13885; P04350; A6NNZ2; Q3ZCM7; P07437; P68371; Q9BVA1	0	1028.52	5.17e+06	2	-0.72	12.46	30	PC9_2
GNKPWISLPR		1	P62701	1	1167.66	4.60e+06	2	0.27	16.67	30	PC9_2
STVHEILCK	1xAcetyl [N-Term]; 1xCarbamidomethyl [C8]	1	A6NMY6; P07355	0	1128.57	1.92e+07	2	0.16	15.54	30	PC9_2
IGIVGLPNVGK		1	Q9NTK5	0	1066.66	1.14e+06	2	-0.11	20.52	30	PC9_2
KPLPDHVSIVEPK		1	P23396	1	1458.83	3.55e+06	3	-0.59	13.3	30	PC9_2
STFVLDEFKR		2	P26641	1	1241.65	2.34e+06	3	-0.9	17.79	29	PC9_2
ELGITALHIK		1	P62263	0	1094.66	2.67e+06	2	0.08	18.04	29	PC9_2
SSLIILK		1	P28066	0	773.51	1.72e+06	2	0.23	18.48	29	PC9_2
ELTDEEAER		1	Q9Y266	0	1091.49	5.08e+05	2	-1.31	8.99	29	PC9_2
HWPFMVVNDAGRPK		1	P11142	1	1653.83	2.83e+06	3	0.65	17.67	29	PC9_2
YLTAEAFGFK		1	Q16658	0	1146.58	2.84e+06	2	0.8	20.49	29	PC9_2
SYDVPPPPMEPDHPFYSNISK		1	Q8N0Y7; P18669	0	2417.11	1.36e+06	3	-2.16	18.94	29	PC9_2
LGTLSALDILIK		1	Q86VP6	0	1256.78	3.91e+05	2	0.86	26.41	29	PC9_2
SSLNPILFR		1	P39656	0	1046.6	2.68e+06	2	0.45	20.57	29	PC9_2
ASVITQVFHVPLEER		1	Q00341	0	1724.93	1.29e+06	3	-0.02	21.92	29	PC9_2
LDHLAEK		1	P12814; O43707	0	825.45	1.80e+06	2	-0.56	7.98	29	PC9_2
VADYIPQLAK		1	O94925	0	1117.63		2	-0.01	18.01	29	PC9_2
FGLNVSSISR		1	P82979	0	1079.58	2.83e+06	2	1.14	18.31	29	PC9_2
LLDSVPPTAISHFK		1	Q9NR30	0	1524.84	1.05e+06	3	-0.05	18.32	29	PC9_2
GFELTFK		1	P39656	0	841.45		2	-0.45	19.64	29	PC9_2
MGSGVER		1	P52272	0	735.35	8.94e+05	2	0.56	7.33	29	PC9_2
GEFGGFGSVSGK		1	Q09028	0	1128.53	1.07e+06	2	2.93	15.75	29	PC9_2
NAVEEYVYEMR		1	P34932	0	1402.63		2	-0.93	18.22	29	PC9_2
LQSIGTENTEENRR		1	P04075	1	1646.81	3.88e+05	2	-1.11	9.26	29	PC9_2
HFVLDECDK	1xCarbamidomethyl [C7]	1	O00148	0	1162.52	1.49e+06	2	0.08	12.86	29	PC9_2
GFGFVSFER		1	Q9H361; P11940	0	1045.51	5.65e+06	2	0.37	21.13	29	PC9_2
AVCMLSNTTAIAEAWAR	1xCarbamidomethyl [C3]; 1xOxidation [M4]	1	P0DPH7; Q6PEY2; Q71U36; Q9NY65; P68363; P68366	0	1880.9	1.53e+06	3	1.91	20.61	29	PC9_2
ILGPGLNK		1	P62906	0	811.5	2.07e+07	2	-0.48	13.64	29	PC9_2
IVVNLTGR		1	P62244	0	871.54	1.34e+07	2	-0.33	15.76	29	PC9_2
MSAEINEIIR		1	P18206	0	1175.61	2.90e+06	2	-0.68	18.27	29	PC9_2
CGDLEEELK	1xCarbamidomethyl [C1]	1	P67936; P07951	0	1092.49	1.62e+06	2	-0.16	13.64	29	PC9_2
FDLMYAK	1xOxidation [M4]	1	P0DPH7; A6NHL2; Q6PEY2; Q71U36; Q9NY65; P68363; Q9BQE3; P68366	0	903.43	5.65e+06	2	-0.45	15.55	29	PC9_2
TQLAVCQQR	1xCarbamidomethyl [C6]	1	Q02790	0	1103.56	6.11e+05	2	0.17	10.44	29	PC9_2
EAAQEAVK		1	O43390; O60506	0	845.44	7.20e+05	2	-0.64	7.22	29	PC9_2
AEGPEVDVNLPK		1	Q09666	0	1267.65	2.53e+06	2	0.11	16.62	29	PC9_2
FDTGNLCMVTGGANLGR	1xCarbamidomethyl [C7]	1	P62701	0	1782.83	1.76e+06	2	0.72	19.83	29	PC9_2
EGIPALDNFLDKL		1	P13639	1	1444.77		2	-0.07	27.04	29	PC9_2
FFFDVGCNK	1xCarbamidomethyl [C7]	1	Q96QR8	0	1133.51	7.54e+05	2	1.42	20.93	29	PC9_2
LAELEEFINGPNNAHIQQVGDR		1	Q00610	0	2464.22		3	-1.06	19.97	29	PC9_2
VVVSGLPPSGSWQDLK		1	Q07955	0	1668.9	2.24e+06	2	-1.6	20.37	28	PC9_2
YIEACAR	1xCarbamidomethyl [C5]	1	O60701	0	882.41	1.10e+06	2	0.27	9.25	28	PC9_2
CDPAGYYCGFK	2xCarbamidomethyl [C1; C8]	1	P60900	0	1337.53		2	0.23	15.23	28	PC9_2
SVIISIK		1	Q0IIM8	0	759.5	1.77e+06	2	-0.06	17.83	28	PC9_2
GSGTAEVELKK		1	P14618	1	1118.61	3.89e+06	3	0.26	8.97	28	PC9_2
DLTDYLMK		1	P63267; P60709; P62736; P68133; Q562R1; P68032; P63261	0	998.49	4.43e+07	2	-0.3	20.89	28	PC9_2
ELYGQVLYR		1	O76094	0	1140.6		2	2.89	17.14	28	PC9_2
ILSGVVTK		1	P62280	0	816.52	1.22e+07	2	-0.25	13.26	28	PC9_2
VYEFLDK		1	O43242	0	913.47	1.27e+06	2	0.65	16.48	28	PC9_2
LYSLLFR		1	Q9UDW1	0	911.53	7.67e+05	2	-0.55	21.97	28	PC9_2
EHLELFWSR		1	Q00610	0	1216.61		3	-0.75	19.64	28	PC9_2
HQGVMVGMGQK	2xOxidation [M5; M8]	1	P63267; P60709; P62736; P68133; Q562R1; P68032; P63261	0	1203.56	2.60e+06	2	-0.65	7.24	28	PC9_2
TIAMDGTEGLVR	1xOxidation [M4]	1	P06576	0	1278.64	2.12e+06	2	-0.03	13.9	28	PC9_2
QWLQEIDR		1	P62820; Q92928; Q9H0U4	0	1087.55	8.20e+06	2	-0.5	17.16	28	PC9_2
LGIHEDSQNR		1	P07900	0	1168.57	2.90e+06	3	0.03	8.55	28	PC9_2
EVFEMATR		1	P08134; P61586	0	982.47	3.04e+06	2	-0.44	15.08	28	PC9_2
EIQVQHPAAK		1	P49368	0	1120.61	6.58e+05	2	-0.48	8.79	28	PC9_2
IVAPPGGR		1	Q16555; Q14194; Q14195	0	766.46	3.05e+06	2	-0.05	10.25	28	PC9_2
GPLMMYISK	1xOxidation [M5]	1	P13639	0	1055.53	1.69e+06	2	0.36	16.98	28	PC9_2
IHPTSVISGYR		1	P17987	0	1229.66	1.92e+06	2	0.44	13.05	28	PC9_2
NCLTNFHGMDLTR	1xCarbamidomethyl [C2]; 1xOxidation [M9]	2	P61247	0	1594.71		3	-0.16	13.62	28	PC9_2
IQEEER		1	Q9NZM3	0	803.39	1.83e+06	2	-0.74	6.82	28	PC9_2
VLVPATDR		1	P60228	0	870.5	3.46e+06	2	-2.34	12.74	28	PC9_2
AFFSEVER		1	Q9UQ80	0	984.48	4.23e+06	2	-0.33	16.31	28	PC9_2
DYFEQYGK		1	Q32P51; A0A2R8Y4L2; P09651	0	1049.46	1.32e+07	2	0.81	14.34	28	PC9_2
RPCTLSELE	1xCarbamidomethyl [C3]	1	P13674	1	1104.54	1.27e+06	2	-0.39	14.12	28	PC9_2
FELDTSER		1	P04844	0	996.46	1.36e+06	2	-0.02	13.82	28	PC9_2
VIPELNGK		1	P04406	0	869.51	1.01e+07	2	-1.28	13.82	28	PC9_2
GYDDRDYYSR		1	P62995	1	1309.54	3.44e+05	2	0.74	9.54	28	PC9_2
NEAGIVSCTAR	1xCarbamidomethyl [C8]	1	Q86TC9; Q8WX93	0	1177.56	5.67e+05	2	-0.17	10.85	28	PC9_2
ELEVLLMCNK	1xCarbamidomethyl [C8]; 1xOxidation [M7]	1	P62910	0	1264.63		2	0.22	18.38	28	PC9_2
NIDEHANEDVER		1	P61026	0	1440.63	1.30e+06	3	0.13	8.6	28	PC9_2
LIDLHSPSEIVK		1	P60866	0	1350.76		2	5.69	17.22	28	PC9_2
FSGGFGAR		1	O00571; O15523	0	798.39	3.08e+06	2	-2.58	12.3	28	PC9_2
YQEVTNNLEFAK		1	Q14444	0	1455.71	1.50e+06	2	0.03	16.03	28	PC9_2
LIEDTEDWRPR		1	Q96HC4	1	1429.71	1.01e+06	3	0.03	14.58	28	PC9_2
VEEAEPEEFVVEK		1	Q13185	0	1533.73	6.02e+05	2	-4.72	16.64	28	PC9_2
IYFMAGSSR	1xOxidation [M4]	1	P14625	0	1047.49	1.76e+06	2	-0.53	13.58	28	PC9_2
QVVNFGPGPAK		1	Q9Y617	0	1113.61	7.57e+05	2	0.47	14.68	28	PC9_2
HLTDAYFK		1	Q02878	0	994.5	1.44e+07	2	1.35	12.92	28	PC9_2
QLIVGVNK		1	Q05639; P68104; Q5VTE0	0	870.54	4.25e+07	2	0.03	14.26	28	PC9_2
LPQLPITNFSR		1	P21333	0	1285.73	6.43e+06	2	-0.14	22.13	28	PC9_2
TTGFGMIYDSLDYAK		1	P62847	0	1681.78	3.14e+06	2	3.82	22.9	27	PC9_2
KIFVGTK		1	P62701	1	792.5	3.62e+06	2	0.76	9.87	27	PC9_2
ATFDAISK		1	P15880	0	852.45	1.27e+07	2	0.28	12.97	27	PC9_2
IGSCTQQDVELHVQK	1xCarbamidomethyl [C4]	1	P14868	0	1741.85	8.25e+05	3	-1.28	12.35	27	PC9_2
QFAEMYVAK	1xOxidation [M5]	1	P13639	0	1102.52	1.62e+06	2	0.64	12.93	27	PC9_2
TLVLLMGK		1	P07737	0	874.54	5.99e+06	2	-0.09	20.73	27	PC9_2
GELSGDFEK		1	P08133	0	981.45	1.51e+06	2	-0.36	12.37	27	PC9_2
LYNLFLK		1	Q96I99	0	910.54	8.53e+05	2	-0.28	21.3	27	PC9_2
LVSVLQNK		1	P49588	0	900.55	1.17e+06	2	-0.45	14.27	27	PC9_2
IVDPEIALK		1	P33240	0	997.59		2	-0.86	17.97	27	PC9_2
DPGVLDR		1	P31949	0	771.4	9.73e+06	2	-0.26	11.54	27	PC9_2
LFQECCPHSTDR	2xCarbamidomethyl [C5; C6]	1	P61978	0	1549.65	5.94e+05	2	0.19	10.27	27	PC9_2
AVAVVVDPIQSVK		1	O00487	0	1324.78		2	7.48	19.73	27	PC9_2
TTGKPIEASIR		1	P08133	1	1172.66	1.18e+06	3	-1.59	10.21	27	PC9_2
DSLYAQGK		1	P83881	0	881.44	1.99e+06	2	0.14	9.63	27	PC9_2
SGAYLIPLLER		1	P26196	0	1231.7	1.68e+06	2	-0.68	24.11	27	PC9_2
HTLTQIK		1	P40227	0	840.49		2	-0.75	8.82	27	PC9_2
DETEFYLGK		1	P18077	0	1101.51	3.12e+06	2	0.6	17.11	27	PC9_2
SVSDYDGK		1	P07237	0	870.38	1.96e+06	2	0.22	7.92	27	PC9_2
HVQGILR		1	P62308; A8MWD9	0	822.49	2.18e+06	2	-0.17	10.21	27	PC9_2
GGDPALIR		1	P49591	0	798.45	1.46e+06	2	-0.23	12.67	27	PC9_2
DKFNECGHVLYADIK	1xCarbamidomethyl [C6]	1	P52272	1	1808.86		3	0.39	14.78	27	PC9_2
EPLLTLVK		1	Q13200	0	912.58	1.40e+06	2	0.02	20.17	27	PC9_2
VTIAQGGVLPNIQAVLLPK		1	Q16777; Q7L7L0; P04908; Q93077; Q99878; Q96KK5; Q9BTM1; P20671; P0C0S8; Q6FI13	0	1931.17	2.46e+05	3	-2.35	26.69	27	PC9_2
YSYVCPDLVK	1xCarbamidomethyl [C5]	1	P61158	0	1243.6	1.81e+06	2	-1.59	17.23	27	PC9_2
GVNLPGAAVDLPAVSEK		1	P14618	0	1636.89	7.43e+06	2	3.71	20.99	27	PC9_2
LITAVVMK		1	O94979	0	874.54		2	-0.16	17.45	27	PC9_2
MDDREDLVYQAK	1xAcetyl [N-Term]; 1xOxidation [M1]	1	P62258	1	1540.69	1.46e+06	2	-0.27	13.68	27	PC9_2
ELEEWYAR		1	P09496	0	1095.51	1.69e+06	2	-0.45	16.15	27	PC9_2
GSDFDCELR	1xCarbamidomethyl [C6]	1	P61978	0	1098.45	7.11e+06	2	0.24	13.26	27	PC9_2
AVDIPHMDIEALKK		1	P62906	1	1579.85	1.11e+06	4	-0.56	17.89	27	PC9_2
LKVPEWVDTVK		1	P39019	1	1313.75	2.15e+06	2	-0.36	18.37	27	PC9_2
LTEQLAGPLR		1	P42285	0	1097.63	7.45e+05	2	-1.06	16.09	27	PC9_2
LSKDPNIVIAK		1	P30101	1	1197.72	4.29e+06	3	-0.17	12.85	27	PC9_2
AYSSFGGGR		1	Q15056	0	901.42	9.60e+05	2	-0.28	10.14	27	PC9_2
ADTLTPEECQQFK	1xCarbamidomethyl [C9]	1	Q16181	0	1566.71	1.07e+06	2	0.81	13.79	27	PC9_2
KKELEEIVQPIISK		1	P11021	2	1653.98		3	-0.37	16.54	27	PC9_2
VVAPSIIAAR		1	Q8N9A8	0	996.62	4.61e+05	2	-0.06	17.21	26	PC9_2
EQFVEFR		1	O43852	0	954.47	4.62e+06	2	-1.17	16.31	26	PC9_2
IVEGILK		1	Q15370	0	771.5	2.01e+06	2	-1.01	15.62	26	PC9_2
EGALCEENMR	1xCarbamidomethyl [C5]; 1xOxidation [M9]	1	P13639	0	1224.5		2	-0.71	8.73	26	PC9_2
GSYVSIHSSGFR		1	O00148; Q13838	0	1296.63		2	1.3	12.89	26	PC9_2
IIPLLTDPK		1	P07099	0	1009.63	3.66e+06	2	-0.01	20.85	26	PC9_2
VFSWGFGGYGR		1	Q9P258	0	1232.58	6.15e+05	2	0.24	21.79	26	PC9_2
LMIEMDGTENK		1	P06733	0	1280.59	4.31e+06	2	-0.18	16.4	26	PC9_2
PGSGFTNTMR	1xOxidation [M9]	1	P14618	0	1083.49		2	-0.52	8.99	26	PC9_2
FYEQFSK		1	P07900	0	948.45	7.09e+06	2	0.32	13.24	26	PC9_2
TVYFAEEVQCEGNSFHK	1xCarbamidomethyl [C10]	1	P21291	0	2044.91		3	0.14	16.54	26	PC9_2
KAHLGTALK		1	P62266	1	938.58	3.59e+05	2	-0.07	7.84	26	PC9_2
IYISLLK		1	O60716	0	849.54	6.40e+05	2	-0.07	20.9	26	PC9_2
NPFDTFFGQR		1	P25685	0	1228.57	6.69e+05	2	0.07	22.47	26	PC9_2
NIILGGVK		1	P22314	0	813.52	3.26e+06	2	-0.44	16.34	25	PC9_2
NMMAACDPR	1xCarbamidomethyl [C6]; 2xOxidation [M2; M3]	1	Q13885; Q13509; P04350; A6NNZ2; Q9BUF5; Q3ZCM7; P07437; P68371; Q9BVA1	0	1097.42	6.40e+05	2	0.8	7.03	25	PC9_2
MVEGFFDR		1	P00367; P49448	0	1000.46	1.51e+06	2	0	18.24	25	PC9_2
LLIYAASTLQSGVPSR		1	A0A075B6S5; A0A0C4DH69; A0A0C4DH67	0	1675.94	1.38e+06	3	0.46	20.85	25	PC9_2
LLGPVLVK		1	O15212	0	838.58	7.28e+05	2	-0.67	19.27	25	PC9_2
ILPKPTR		1	P62081	1	824.54	5.40e+06	2	-0.57	9.08	25	PC9_2
THILLFLPK		1	P07237	0	1081.68	4.65e+06	3	-0.57	20.72	25	PC9_2
LVPGWTKPITIGR		1	P48735	1	1437.86	8.12e+05	3	0	18.51	25	PC9_2
GFCFLEYEDHK	1xCarbamidomethyl [C3]	1	O43390; O60506	0	1444.62	1.28e+06	3	-0.12	18.53	25	PC9_2
GCSFLPDPYQK	1xCarbamidomethyl [C2]	1	P07602	0	1311.6	1.69e+06	2	-0.09	18.3	25	PC9_2
YAYYDTER		1	O00303	0	1080.46	5.78e+05	2	-0.19	11.17	25	PC9_2
VPITAVIAAK		1	P29144	0	982.63	1.33e+06	2	0.02	18.24	25	PC9_2
EAHFVR		1	P46778	0	758.39	5.48e+06	2	0.08	8.21	25	PC9_2
NCSETQYESK	1xCarbamidomethyl [C2]	1	P61981	0	1245.51	3.01e+05	2	-0.22	7.34	25	PC9_2
EIEDPEDR		1	P27824	0	1002.44	2.29e+06	2	-0.57	9.21	24	PC9_2
VAEQTPLTALYVANLIK		1	P05091	0	1844.05	1.58e+06	2	0.47	26.73	24	PC9_2
LTIAILR		1	Q5XPI4	0	799.54	1.32e+06	2	0.34	21.75	24	PC9_2
YDDMAACMK	1xCarbamidomethyl [C7]	1	P63104	0	1104.42	8.93e+05	2	-2.58	12.28	24	PC9_2
ILPSVPK		1	P23219	0	753.49	1.78e+06	2	-0.21	14.58	24	PC9_2
DCEAEVR	1xCarbamidomethyl [C2]	1	P30154; P30153	0	878.37		2	-0.44	7.89	24	PC9_2
VQIEHISSLIK		1	O00231	0	1266.74	1.37e+06	3	-0.56	16.98	24	PC9_2
CYEMASHLR	1xCarbamidomethyl [C1]	1	P07737	0	1166.51	4.30e+05	2	0.09	10.94	23	PC9_2
NYTDNELEK		1	P00367	0	1125.51	1.37e+06	2	0.69	10.2	23	PC9_2
HTSALCNSCR	2xCarbamidomethyl [C6; C9]	1	Q9Y490	0	1205.52		2	-0.76	6.97	23	PC9_2
EGMNIVEAMER	2xOxidation [M3; M9]	1	P62937	0	1310.57	7.70e+05	2	0.8	10.98	23	PC9_2
AQILPIR	1xAcetyl [N-Term]	1	Q00610	0	852.53	1.34e+06	2	0.33	23.56	23	PC9_2
QDEHGYISR		1	P04792	0	1104.51	5.59e+05	2	-1.75	8.31	23	PC9_2
NLILVVR		1	Q00610	0	826.55	1.72e+06	2	0.21	19.49	23	PC9_2
TLSYLLPAIVHINHQPFLER		1	P17844	0	2361.31	2.45e+06	4	-0.31	23.41	22	PC9_2
GSQFGQSCCLR	2xCarbamidomethyl [C8; C9]	1	P07814	0	1299.56	3.73e+05	2	-0.51	11.65	22	PC9_2
DADDAVYELDGK		1	Q13243	0	1310.57	6.05e+05	2	0.44	15.83	22	PC9_2
DCDLQEDACYNCGR	3xCarbamidomethyl [C2; C9; C12]	1	P62633	0	1775.64		2	-0.7	12.13	22	PC9_2
VNIVPVIAK		1	Q15019	0	952.62		2	0.28	19.14	22	PC9_2
ALDIPLVK		1	Q6P2Q9	0	868.55	5.37e+05	2	-0.29	20.6	22	PC9_2
MMEIMTR	2xOxidation [M2; M5]	1	P61247	0	943.4	8.56e+05	2	0.21	9.58	22	PC9_2
IVVLLQR		1	Q06323	0	840.57	2.27e+06	2	-0.55	18.04	21	PC9_2
GALINVPPPFLGLPR		1	P26640	0	1560.93	6.32e+05	2	1.49	26.63	21	PC9_2
VHAIPLR		1	P62873; P62879; P16520	0	805.5	1.87e+06	2	0.2	11.45	21	PC9_2
MFEDPETTR		1	P60228	0	1125.49	7.66e+05	2	-1.42	12.75	21	PC9_2
MTDFDR		1	P50914	0	784.33	3.50e+06	2	-0.88	10.25	21	PC9_2
KIFVGGIK		1	P51991; Q32P51; A0A2R8Y4L2; P09651	1	861.56	2.63e+06	2	-3.26	13.81	21	PC9_2
NEEDEGHSNSSPR		1	Q14103	0	1457.59	9.41e+04	3	-0.84	6.32	20	PC9_2
GIVDQSQQAYQEAFEISK		1	P63104	0	2040.99	6.33e+06	2	0.16	19.89	150	PC9_1
EVAAFAQFGSDLDAATQQLLSR		1	P25705	0	2338.17	1.32e+06	2	0.07	26.97	144	PC9_1
GNFGGSFAGSFGGAGGHAPGVAR		2	P52272	0	2034.95	1.08e+07	2	1.04	16.45	142	PC9_1
FTASAGIQVVGDDLTVTNPK		2	P06733	0	2033.05	9.02e+06	2	-0.77	20.61	141	PC9_1
LVQDVANNTNEEAGDGTTTATVLAR		2	P10809	0	2560.25	8.15e+06	2	0.98	16.04	135	PC9_1
HNDDEQYAWESSAGGSFTVR		2	P07900; P08238; Q14568	0	2255.96	1.13e+07	2	-0.13	16.82	133	PC9_1
LSASSLTMESFAFLWAGGR	1xOxidation [M8]	2	Q00839	0	2047	2.33e+06	2	-0.8	26.82	130	PC9_1
YYGGAEVVDEIELLCQR	1xCarbamidomethyl [C15]	1	P34897	0	2013.96	1.55e+06	2	-1.98	23.89	130	PC9_1
AMGIMNSFVNDIFER		1	Q16778; Q5QNW6; Q99879; P33778; P58876; Q93079; O60814; Q99880; P62807; P57053; Q8N257; P06899; P23527; Q99877	0	1743.82	3.81e+06	2	-0.08	26.59	130	PC9_1
VDATEESDLAQQYGVR		1	P07237	0	1780.83	9.84e+06	2	-0.77	15.77	127	PC9_1
MTDQEAIQDLWQWR	1xOxidation [M1]	2	P06748	0	1835.84	1.49e+07	2	-2.75	23.14	127	PC9_1
IAIPGLAGAGNSVLLVSNLNPER		2	P26599	0	2275.28	1.03e+07	2	0.45	26.23	126	PC9_1
YGINTTDIFQTVDLWEGK		1	P37802	0	2100.03		2	0.44	26.89	124	PC9_1
WNTDNTLGTEITVEDQLAR		1	P21796	0	2176.05		2	-2.52	20.77	123	PC9_1
IIGAVDQIQLTQAQLEER		2	Q6NZI2	0	2025.1	2.66e+07	2	-0.68	20.61	122	PC9_1
MSVQPTVSLGGFEITPPVVLR	1xOxidation [M1]	2	P06748	0	2243.21	5.25e+06	2	0.8	26.54	122	PC9_1
LCYVALDFEQEMATAASSSSLEK	1xCarbamidomethyl [C2]	2	P60709; Q6S8J3; P63261	0	2550.17	3.65e+07	2	-1.42	24.92	121	PC9_1
GLGTDEDSLIEIICSR	1xCarbamidomethyl [C14]	1	A6NMY6; P07355	0	1777.86	1.28e+07	2	-0.25	24.42	121	PC9_1
LFIGGLSFETTEESLR		1	P22626	0	1798.92	1.94e+07	2	0.62	24.35	121	PC9_1
FDGALNVDLTEFQTNLVPYPR		1	P0DPH7; Q6PEY2; Q71U36; Q9NY65; P68363; Q9BQE3; P68366	0	2409.21	1.64e+06	2	2.25	26.49	120	PC9_1
LGVTNTIISHYDGR		2	P46087	0	1545.8	9.49e+06	2	0.91	16.27	119	PC9_1
TIGGGDDSFNTFFSETGAGK		1	P0DPH7; Q6PEY2; Q71U36; P68363; Q9BQE3	0	2007.89	1.23e+07	2	-0.75	21.3	116	PC9_1
KFGYVDFESAEDLEK		2	P19338	1	1776.83	1.13e+07	2	0.83	18.51	115	PC9_1
ELIQTSALNFLTPLR		1	Q9Y371	0	1715.97	4.28e+05	2	1.63	26.57	115	PC9_1
HSGNITFDEIVNIAR		2	P30050	0	1685.86	1.33e+07	2	-0.09	20.89	114	PC9_1
KLFIGGLSFETTDDSLR		2	P51991	1	1898.99	6.12e+06	2	-1.96	21.67	113	PC9_1
DLYANTVLSGGTTMYPGIADR		1	P60709; P63261	0	2215.07	1.74e+07	2	0.95	22.45	112	PC9_1
LYGPSSVSFADDFVR		1	P50454	0	1659.8	2.87e+07	2	1.69	21.92	111	PC9_1
KSDIDEIVLVGGSTR		2	P11021	1	1588.85	2.99e+07	2	0.29	17.6	111	PC9_1
VDNDENEHQLSLR		4	P06748	0	1568.73	6.14e+07	2	0.52	11.01	110	PC9_1
STLINSLFLTDLYPER		1	Q15019	0	1882		2	4.15	26.92	109	PC9_1
ETSGNLEQLLLAVVK		1	P08758	0	1613.91		2	0.2	27.05	109	PC9_1
VNNSSLIGVGYTQTLRPGVK		2	P45880	1	2103.16	8.19e+06	2	0.99	17.5	109	PC9_1
MATEVAADALGEEWK	1xOxidation [M1]	1	P62753	0	1636.75	8.37e+06	2	-1.24	18.16	109	PC9_1
MSVQPTVSLGGFEITPPVVLR		2	P06748	0	2227.22	6.12e+06	2	0.71	26.87	108	PC9_1
RAEDGSVIDYELIDQDAR		2	P07355	1	2064.98	8.06e+06	2	-0.26	18.08	108	PC9_1
SYELPDGQVITIGNER		3	A5A3E0; P63267; Q9BYX7; P60709; Q6S8J3; P62736; P68133; Q562R1; P68032; P63261	0	1790.89	2.11e+08	2	0.05	20.16	107	PC9_1
IINEPTAAAIAYGLDK		2	P54652; P11142; P11021; P34931	0	1659.9	4.29e+07	2	-0.75	20.39	107	PC9_1
PSGEAFVELESEDEVK		1	P31943	0	1764.82	1.78e+06	2	-1.1	18.23	106	PC9_1
[truncated: 8,710 more rows]
